# Supplementary material for: Interplay of pericentromeric genome organization and chromatin landscape regulates the expression of Drosophila melanogaster heterochromatic genes
Source: Epigenetics Chromatin. 2020 Oct 7;13:41. doi: 10.1186/s13072-020-00358-4 (PMC7541242; doi:10.1186/s13072-020-00358-4)
Supplement: Supplementary file 2 — Additional file 2. Datasheet for list of 5C primers used in this study. [file 13072_2020_358_MOESM2_ESM.xls]

## Sheet: 2LEcoRI-F
5C_5908_2LE_FOR_2	TAATACGACTCACTATAGCCTTCAATTACTGCAAAATGTCCTAAAATGAA
5C_5908_2LE_FOR_5	TAATACGACTCACTATAGCCCCCACCGTGGGTTATGGGTGCTCTTTTGAA
5C_5908_2LE_FOR_8	TAATACGACTCACTATAGCCTTCGATTATAGATACCGTTTTTTGGTTGAA
5C_5908_2LE_FOR_13	TAATACGACTCACTATAGCCTCAGGTGTTCGCACCAAAGGCTCGGTCGAA
5C_5908_2LE_FOR_18	TAATACGACTCACTATAGCCGATTGGCGGCGGGAATGTATATTCTATGAA
5C_5908_2LE_FOR_24	TAATACGACTCACTATAGCCAGCAGTTATCTCGCTGGAGAGTAAACGGAA
5C_5908_2LE_FOR_31	TAATACGACTCACTATAGCCGCAGAAGACATAGTGGATTCTTTTAGGGAA
5C_5908_2LE_FOR_33	TAATACGACTCACTATAGCCTGAATTATGCGCGGTGGTGCAATTACAGAA
5C_5908_2LE_FOR_35	TAATACGACTCACTATAGCCCATTTAAAATGGACGAGGATGCTTATGGAA
5C_5908_2LE_FOR_37	TAATACGACTCACTATAGCCTCTTCCGAAGATTTTTTAAGTCGACGGGAA
5C_5908_2LE_FOR_42	TAATACGACTCACTATAGCCATCGATATCCCAGAGAAATGATGATTCGAA
5C_5908_2LE_FOR_46	TAATACGACTCACTATAGCCCCGCAGATTGGTTTCCAACCACAACAAGAA
5C_5908_2LE_FOR_51	TAATACGACTCACTATAGCCTTGGCTTTGGGGGAAACAGGACGGGACGAA
5C_5908_2LE_FOR_58	TAATACGACTCACTATAGCCCGTATTTATCTTGATTTAACTGATGGCGAA
5C_5908_2LE_FOR_60	TAATACGACTCACTATAGCCTAGGCATGTTGTTTATATGACATGACCGAA
5C_5908_2LE_FOR_62	TAATACGACTCACTATAGCCTTGCCTGGCGCATGAGTATCATAAACGGAA
5C_5908_2LE_FOR_64	TAATACGACTCACTATAGCCCTGTTTGCATCAGCAGTAACATTTCCAGAA
5C_5908_2LE_FOR_68	TAATACGACTCACTATAGCCCCCAGAACTAAAATTGGGGCAGAACAAGAA
5C_5908_2LE_FOR_71	TAATACGACTCACTATAGCCTGTGCGATAATGCAGTCGGGAGGAGGGGAA
5C_5908_2LE_FOR_73	TAATACGACTCACTATAGCCACCCTCGCGTGCTAGGAGACCGCGCCAGAA
5C_5908_2LE_FOR_79	TAATACGACTCACTATAGCCGCATCTCCACGCTTTCAAACAGGCTCTGAA
5C_5908_2LE_FOR_81	TAATACGACTCACTATAGCCCCGAGCAGTAAAATGCCTTTAGGCAATGAA
5C_5908_2LE_FOR_85	TAATACGACTCACTATAGCCTTATTGAGACGTCACAATTCTCCAGAAGAA
5C_5908_2LE_FOR_99	TAATACGACTCACTATAGCCAGCTGCAATTGTCTTCTTTGACGATTTGAA
5C_5908_2LE_FOR_113	TAATACGACTCACTATAGCCGATGTCTATGAGCAAACTTCTTTGCCCGAA
5C_5908_2LE_FOR_118	TAATACGACTCACTATAGCCAAGTGATGGCTGTCGGGTCACGCAGCCGAA
5C_5908_2LE_FOR_123	TAATACGACTCACTATAGCCTAAGATTCAGCGCAGGCTGAATCCTCTGAA
5C_5908_2LE_FOR_128	TAATACGACTCACTATAGCCTTAAACTGTGGCCTTAGCACCACTTTTGAA
5C_5908_2LE_FOR_130	TAATACGACTCACTATAGCCGCTCTTTTACGACGAGCCGGGAACGTAGAA
5C_5908_2LE_FOR_149	TAATACGACTCACTATAGCCAACTGAAGTTGTCTATAGCTTGGTATAGAA
5C_5908_2LE_FOR_154	TAATACGACTCACTATAGCCCCTGCAGGATAAAAATGACTGCTGTGCGAA
5C_5908_2LE_FOR_157	TAATACGACTCACTATAGCCTGAATCGTTTTGTATTGGGTTGTCTACGAA
5C_5908_2LE_FOR_161	TAATACGACTCACTATAGCCTTAGAAACCCATACTGGCTTGGCGGAAGAA
5C_5908_2LE_FOR_165	TAATACGACTCACTATAGCCTAGTCTACCCCGTCTCTCAGCCAGTGGGAA
5C_5908_2LE_FOR_169	TAATACGACTCACTATAGCCTTAGAGGAACTTCAGCAGGAGTACATGGAA
5C_5908_2LE_FOR_172	TAATACGACTCACTATAGCCCTAACTTGTGCGTTTAATGCCGTTCGCGAA
5C_5908_2LE_FOR_176	TAATACGACTCACTATAGCCATATCGCACAATGGGTAACGATAGTTTGAA
5C_5908_2LE_FOR_183	TAATACGACTCACTATAGCCATAAAAACAAGAAAGAATGCTTTAATCGAA
5C_5908_2LE_FOR_196	TAATACGACTCACTATAGCCGATCATGCTGCATCTTATGCCCTTTAAGAA
5C_5908_2LE_FOR_202	TAATACGACTCACTATAGCCTTAGGCTCTTTAAGCACTAATAGTGTCGAA
5C_5908_2LE_FOR_205	TAATACGACTCACTATAGCCTGTTTGTGAACGAGAACACGCGTGGAAGAA
5C_5908_2LE_FOR_209	TAATACGACTCACTATAGCCCGGGCGACCTTGTTGGGATATCAGTTTGAA
5C_5908_2LE_FOR_215	TAATACGACTCACTATAGCCAAGAATAACTTGTCCAACAAGACCTTGGAA
5C_5908_2LE_FOR_218	TAATACGACTCACTATAGCCTTACTTTTTGACGAGTTGCGTGACTCTGAA
5C_5908_2LE_FOR_223	TAATACGACTCACTATAGCCGGCAGTGAGATGAGCGATAGTTTCGATGAA
5C_5908_2LE_FOR_232	TAATACGACTCACTATAGCCTTAACCCGAGTTCAACTAAAGAACTATGAA
5C_5908_2LE_FOR_242	TAATACGACTCACTATAGCCAATATTTACCAACAAACACAAAGGTAGGAA
5C_5908_2LE_FOR_248	TAATACGACTCACTATAGCCTTTACAATCTGAGATTCTTTGCTAGTCGAA
5C_5908_2LE_FOR_257	TAATACGACTCACTATAGCCGCCAATCTTGGGATCGAATCCAATGACGAA
5C_5908_2LE_FOR_263	TAATACGACTCACTATAGCCGGAGAACTTGCTGATCGAGATCATAGTGAA
5C_5908_2LE_FOR_286	TAATACGACTCACTATAGCCGTACCGGACATTGTAAAAACTATCCGTGAA
5C_5908_2LE_FOR_289	TAATACGACTCACTATAGCCGCTTACTACCTATATTCTTAGCATTCTGAA
5C_5908_2LE_FOR_295	TAATACGACTCACTATAGCCTTTAGTGATGTCCTACTGTCATATACTGAA
5C_5908_2LE_FOR_297	TAATACGACTCACTATAGCCTTTTTTGAGATTAAAGTTGTGTTTAGTGAA
5C_5908_2LE_FOR_300	TAATACGACTCACTATAGCCGTGAAAGTCAGCAAGGAGCAAGATCACGAA
5C_5908_2LE_FOR_303	TAATACGACTCACTATAGCCTTGGTTATCCAAGTCCACCCATGAATCGAA
5C_5908_2LE_FOR_305	TAATACGACTCACTATAGCCATTAAGAGAATATTTACCACCAATTAGGAA
5C_5908_2LE_FOR_311	TAATACGACTCACTATAGCCTGCATTACGAGCTGCTTCCGTAAGAATGAA
5C_5908_2LE_FOR_320	TAATACGACTCACTATAGCCTACCGCAAAAGCCCATAGAGAAGTCCAGAA
5C_5908_2LE_FOR_322	TAATACGACTCACTATAGCCACGGGAACTGCCTCGTAAGGTTCTTACGAA

## Sheet: 2LEcoRI-R
5C_5908_2LE_REV_1	TTCAATACATGCAAAAAATAAGAAAAAACTTCCCTTTAGTGAGGGTTAATA
5C_5908_2LE_REV_3	TTCATCACTTTTCCAGAATGAGTTGTCAAGTCCCTTTAGTGAGGGTTAATA
5C_5908_2LE_REV_7	TTCATTCTGCTCTCCTGCAGCCCCCACGTATCCCTTTAGTGAGGGTTAATA
5C_5908_2LE_REV_10	TTCCCCAAAAAGGCGGAGTGAACGTAACGATCCCTTTAGTGAGGGTTAATA
5C_5908_2LE_REV_14	TTCAATTTCTGTTTACGCGTTTTTTTTTAATCCCTTTAGTGAGGGTTAATA
5C_5908_2LE_REV_19	TTCCTATTAATTCAATATTTGCGAAGGTAATCCCTTTAGTGAGGGTTAATA
5C_5908_2LE_REV_25	TTCGAGCCGGAACGCTCGAGGAGTTCTTCGTCCCTTTAGTGAGGGTTAATA
5C_5908_2LE_REV_32	TTCTGAAGCAAGAAGAATAATAAATATGATTCCCTTTAGTGAGGGTTAATA
5C_5908_2LE_REV_34	TTCCTTTTGTGTAATTGGCTGATTTGAAACTCCCTTTAGTGAGGGTTAATA
5C_5908_2LE_REV_39	TTCTCCAGGCGCAGCAATATCCTTTGTCTTTCCCTTTAGTGAGGGTTAATA
5C_5908_2LE_REV_45	TTCCGAGAACGATACGATAGTGTAGAGACATCCCTTTAGTGAGGGTTAATA
5C_5908_2LE_REV_47	TTCGTGTAGCTCTTTTTAGCTCTCCAATGGTCCCTTTAGTGAGGGTTAATA
5C_5908_2LE_REV_56	TTCAATAACGTCTTTCTATGCATATTGGATTCCCTTTAGTGAGGGTTAATA
5C_5908_2LE_REV_59	TTCCTAAAAGATTTAAGTATACAAAAATAATCCCTTTAGTGAGGGTTAATA
5C_5908_2LE_REV_61	TTCGCCATGCGCTGTAATCTCGTGACCTATTCCCTTTAGTGAGGGTTAATA
5C_5908_2LE_REV_63	TTCGAAAAGCTGGACACCCAAAAGGAACCATCCCTTTAGTGAGGGTTAATA
5C_5908_2LE_REV_65	TTCCACCACGACACTACACATATACAAAAGTCCCTTTAGTGAGGGTTAATA
5C_5908_2LE_REV_70	TTCTAGGATGGTCCAGCAATGCAATTCCGATCCCTTTAGTGAGGGTTAATA
5C_5908_2LE_REV_72	TTCTTATTGTTTGGGTGTTTTAACTCAAATTCCCTTTAGTGAGGGTTAATA
5C_5908_2LE_REV_75	TTCATGTACTGCAGCTTAATGTGATGTGTTTCCCTTTAGTGAGGGTTAATA
5C_5908_2LE_REV_80	TTCTAAGCTCGGAAGGAGGTTCAACAAATTTCCCTTTAGTGAGGGTTAATA
5C_5908_2LE_REV_84	TTCATTCCGTGGCACAGCTTTCGAAGTCGTTCCCTTTAGTGAGGGTTAATA
5C_5908_2LE_REV_89	TTCAATGCCGTTGGTCCTGGTGGAGTATAATCCCTTTAGTGAGGGTTAATA
5C_5908_2LE_REV_103	TTCTCAGTCTGGAAGTTAACGATAGGAATATCCCTTTAGTGAGGGTTAATA
5C_5908_2LE_REV_115	TTCGCAGACGCAGATTGGGCAAACCTGTTTTCCCTTTAGTGAGGGTTAATA
5C_5908_2LE_REV_121	TTCCTAATGGGCAGCAAGCCCATCATATTCTCCCTTTAGTGAGGGTTAATA
5C_5908_2LE_REV_127	TTCCCTGAACACAGCAGATCAAATGCTCCTTCCCTTTAGTGAGGGTTAATA
5C_5908_2LE_REV_129	TTCCTAGGAAATGCTAATGTTAAAATAACCTCCCTTTAGTGAGGGTTAATA
5C_5908_2LE_REV_141	TTCTTGACCCAAAACCAATAGAAATCAGTTTCCCTTTAGTGAGGGTTAATA
5C_5908_2LE_REV_148	TTCNNNNNNNNNNNNNNNNNNNNNNNNNNNTCCCTTTAGTGAGGGTTAATA
5C_5908_2LE_REV_150	TTCCAGTTAGTTTCCTGCCACCTTATGATGTCCCTTTAGTGAGGGTTAATA
5C_5908_2LE_REV_155	TTCTAGGTAGTGCATGTGGTGGTATTGGTCTCCCTTTAGTGAGGGTTAATA
5C_5908_2LE_REV_160	TTCCTTTGCTGAAGTAAATATATAAAAATATCCCTTTAGTGAGGGTTAATA
5C_5908_2LE_REV_162	TTCAAGCCGTAGTGAGCAAGCAGGGACAAATCCCTTTAGTGAGGGTTAATA
5C_5908_2LE_REV_168	TTCTCAATTACCTCAACGCCGAACTTCACATCCCTTTAGTGAGGGTTAATA
5C_5908_2LE_REV_170	TTCTACGGGCAGTCTCACTTTAAGTGTATGTCCCTTTAGTGAGGGTTAATA
5C_5908_2LE_REV_174	TTCTCCTCAGTCGCCCAAGCTGTGCGGGCGTCCCTTTAGTGAGGGTTAATA
5C_5908_2LE_REV_185	TTCGCCGTTTCACGTCTTAGAGGGGTTCCATCCCTTTAGTGAGGGTTAATA
5C_5908_2LE_REV_200	TTCCGGGATAAGCCCCAACTAATTTATATTTCCCTTTAGTGAGGGTTAATA
5C_5908_2LE_REV_204	TTCGACGGCAACCCCAAAGCTGCGGTAACATCCCTTTAGTGAGGGTTAATA
5C_5908_2LE_REV_206	TTCGATTTCGACCTCGAGTTGTGCGTTGTATCCCTTTAGTGAGGGTTAATA
5C_5908_2LE_REV_214	TTCTGAAAGTCCGTCTAAATAAAAATATAATCCCTTTAGTGAGGGTTAATA
5C_5908_2LE_REV_217	TTCGATTCCTATTTTCTACACCAAAGCGGATCCCTTTAGTGAGGGTTAATA
5C_5908_2LE_REV_221	TTCTTATAAAAAGGTATTGTGCGAACTGCCTCCCTTTAGTGAGGGTTAATA
5C_5908_2LE_REV_227	TTCCTCTCTTCATGGCAAAAACTATGTCCATCCCTTTAGTGAGGGTTAATA
5C_5908_2LE_REV_238	TTCCTAAGATCTTGAAGTTTACACAAACGGTCCCTTTAGTGAGGGTTAATA
5C_5908_2LE_REV_245	TTCCGTGGGAGGCAAGTAAGCGGTACCTTTTCCCTTTAGTGAGGGTTAATA
5C_5908_2LE_REV_251	TTCTCTACGACAGAGAAGAAGAAGCACACTTCCCTTTAGTGAGGGTTAATA
5C_5908_2LE_REV_262	TTCCCGATTCTATCGTGGAGCAGGTAGTGTTCCCTTTAGTGAGGGTTAATA
5C_5908_2LE_REV_280	TTCCACACAATTGTAAACTTATATAAACTATCCCTTTAGTGAGGGTTAATA
5C_5908_2LE_REV_288	TTCTAGCATTTCTTCTATTGATAGGAAGATTCCCTTTAGTGAGGGTTAATA
5C_5908_2LE_REV_291	TTCCGCGTAGAAGAAACTACATTGATGCTATCCCTTTAGTGAGGGTTAATA
5C_5908_2LE_REV_296	TTCTGACCATGAGGAATTAGCAAAGGTTATTCCCTTTAGTGAGGGTTAATA
5C_5908_2LE_REV_298	TTCAACCATTTATATTATGGCTTACGAAGCTCCCTTTAGTGAGGGTTAATA
5C_5908_2LE_REV_302	TTCTGCTCAGTTCTGGACCAGTTCAGAAATTCCCTTTAGTGAGGGTTAATA
5C_5908_2LE_REV_304	TTCCAATTTCCCATTGTTAATAGTTGTTTTTCCCTTTAGTGAGGGTTAATA
5C_5908_2LE_REV_308	TTCCCTGAGGGTGGCTTAAGATTTGACCTCTCCCTTTAGTGAGGGTTAATA
5C_5908_2LE_REV_316	TTCTGGAGGCGACTGCCTACTCTGAGTTCATCCCTTTAGTGAGGGTTAATA
5C_5908_2LE_REV_321	TTCAAAGTTGCTATCCTAAGAGGACCCGATTCCCTTTAGTGAGGGTTAATA

## Sheet: 2REcoRI-F
5C_5923_2RE_FOR_10	TAATACGACTCACTATAGCCGATCAAAACCGATTAGATTTGTATAATGAA
5C_5923_2RE_FOR_19	TAATACGACTCACTATAGCCAGTCCCTGTGGCTAACGGCTGCATTGTGAA
5C_5923_2RE_FOR_25	TAATACGACTCACTATAGCCTTTTTTTTTTGTACCGTTTGGCATTTCGAA
5C_5923_2RE_FOR_40	TAATACGACTCACTATAGCCTTCAACACTTAGAACCTGGTGCTTTACGAA
5C_5923_2RE_FOR_48	TAATACGACTCACTATAGCCAAATAGTTTGTTTTGTTTTATCTCTAAGAA
5C_5923_2RE_FOR_66	TAATACGACTCACTATAGCCACACACAACGAATTTCACGTGGCGGACGAA
5C_5923_2RE_FOR_74	TAATACGACTCACTATAGCCCAAAAAAATTATCCCCAAGGTGCAAAAGAA
5C_5923_2RE_FOR_87	TAATACGACTCACTATAGCCCCTTTTTCGGTCAACAACGGGAAGTGTGAA
5C_5923_2RE_FOR_92	TAATACGACTCACTATAGCCCCATAATAAAAACTCAAATCCTAATCAGAA
5C_5923_2RE_FOR_97	TAATACGACTCACTATAGCCAGAATGGTGAATTTCCAGATTGGCATCGAA
5C_5923_2RE_FOR_102	TAATACGACTCACTATAGCCTGTGTTCTTTTTTTTATTAAACTATCTGAA
5C_5923_2RE_FOR_122	TAATACGACTCACTATAGCCGTCTGTTTTAAAGATCTCGGAGCTGGCGAA
5C_5923_2RE_FOR_132	TAATACGACTCACTATAGCCTAAATATGATACATTTTTTTAGGGATAGAA
5C_5923_2RE_FOR_136	TAATACGACTCACTATAGCCAGCCAAGAAGCGGTGCGTTCGACATGCGAA
5C_5923_2RE_FOR_139	TAATACGACTCACTATAGCCGATATAAAGAGCTGCACAGGTACACTGGAA
5C_5923_2RE_FOR_148	TAATACGACTCACTATAGCCAAAACTGGCAAATGGAGACTGTGAGTGGAA
5C_5923_2RE_FOR_154	TAATACGACTCACTATAGCCTTAATAATCGGGCATGCTCCGTTAATCGAA
5C_5923_2RE_FOR_159	TAATACGACTCACTATAGCCAAAGAGACTAATTCGAGGGTTTGGTTCGAA
5C_5923_2RE_FOR_163	TAATACGACTCACTATAGCCTAATCTTAGAAAGACATTTCAGGCACTGAA
5C_5923_2RE_FOR_165	TAATACGACTCACTATAGCCACTCATTTTACCCAATGACAACATTAGGAA
5C_5923_2RE_FOR_173	TAATACGACTCACTATAGCCCGCACACCCGTGACGAGGTGCATTGACGAA
5C_5923_2RE_FOR_183	TAATACGACTCACTATAGCCCCGTGGTATTGGGTATAAATCCATCCAGAA
5C_5923_2RE_FOR_188	TAATACGACTCACTATAGCCATCGTTCTTTAAAACGATTTCCACCAGGAA
5C_5923_2RE_FOR_196	TAATACGACTCACTATAGCCATTCGCTAGAAATTTAAGAAACTAATAGAA
5C_5923_2RE_FOR_199	TAATACGACTCACTATAGCCTCCTTGATCTTAGCAGCAGACTTAGTAGAA
5C_5923_2RE_FOR_204	TAATACGACTCACTATAGCCCAATTTCACTGTAACGATTCGGTGTATGAA
5C_5923_2RE_FOR_207	TAATACGACTCACTATAGCCTAAACTGCACTCACCCTAATTAGATTTGAA
5C_5923_2RE_FOR_209	TAATACGACTCACTATAGCCGTATTTAAGAAAACTGTAAGTATTTCCGAA
5C_5923_2RE_FOR_212	TAATACGACTCACTATAGCCCAGCAGATGCTAGAGGATAAAATGATAGAA
5C_5923_2RE_FOR_222	TAATACGACTCACTATAGCCGACGTCCACCTATTCGATCATTTCCCTGAA
5C_5923_2RE_FOR_226	TAATACGACTCACTATAGCCTATTACCAATTTCCTGGGTCTTTCGTTGAA
5C_5923_2RE_FOR_234	TAATACGACTCACTATAGCCAATCTGGCTATTGAATTTCAAGGAACCGAA
5C_5923_2RE_FOR_251	TAATACGACTCACTATAGCCGTACTGTAGGTATTCTCACCAGCGCACGAA
5C_5923_2RE_FOR_259	TAATACGACTCACTATAGCCCCGCCGACAAGTGGAGAGCGGCCTCCGGAA
5C_5923_2RE_FOR_263	TAATACGACTCACTATAGCCATTCGTTAAGTGGTTTTTCGAAGATTGGAA
5C_5923_2RE_FOR_270	TAATACGACTCACTATAGCCTAGAGGCAGACCGGTGGAGACCGAACTGAA
5C_5923_2RE_FOR_276	TAATACGACTCACTATAGCCGTACAAGGTGCTAACCGATCAGTGGAAGAA
5C_5923_2RE_FOR_280	TAATACGACTCACTATAGCCTTTAGTCAACAGCCTCCTCTTCAACTTGAA
5C_5923_2RE_FOR_288	TAATACGACTCACTATAGCCCTTGCTTAGTGTTTTCCTTAGATTTACGAA
5C_5923_2RE_FOR_294	TAATACGACTCACTATAGCCGCCATCGAACGTCAGTTATTCTTTTACGAA
5C_5923_2RE_FOR_296	TAATACGACTCACTATAGCCTGTAAGTTCAAACTGGACTTATGATATGAA
5C_5923_2RE_FOR_301	TAATACGACTCACTATAGCCCCGCGCCACCCTAGAGCCAACATTCTGGAA
5C_5923_2RE_FOR_304	TAATACGACTCACTATAGCCCTAAAAAACTCGGACAACTCGACTGTAGAA
5C_5923_2RE_FOR_306	TAATACGACTCACTATAGCCAGCAGCATTTGGAGAACCAGTCTTAAAGAA
5C_5923_2RE_FOR_308	TAATACGACTCACTATAGCCCTCATGAGCCATGTGGTGGAGGGGCAAGAA
5C_5923_2RE_FOR_312	TAATACGACTCACTATAGCCGCTGCTAAAGTTCGGAGCCCCAACAAAGAA
5C_5923_2RE_FOR_317	TAATACGACTCACTATAGCCCGAGAAAAGACAGCTTTTTAGTAGTATGAA
5C_5923_2RE_FOR_325	TAATACGACTCACTATAGCCTGAAGTGCACGGCTGACGATGTCTTGCGAA
5C_5923_2RE_FOR_328	TAATACGACTCACTATAGCCATTCGAATTTCACCTCGACGTGTTTGAGAA
5C_5923_2RE_FOR_332	TAATACGACTCACTATAGCCTGTCTATAGAATAAGTTTAAGCTCAACGAA
5C_5923_2RE_FOR_335	TAATACGACTCACTATAGCCTAGATCGTTTGTAATATAAGGTAGGAAGAA
5C_5923_2RE_FOR_339	TAATACGACTCACTATAGCCGCGATACTTCTGGATAGGATCGGCAAGGAA
5C_5923_2RE_FOR_345	TAATACGACTCACTATAGCCTGACAGAGTTTTAATTTGTGCACCCATGAA
5C_5923_2RE_FOR_353	TAATACGACTCACTATAGCCCGTAGTCTACGGGCCCAGCAAGTTGAGGAA
5C_5923_2RE_FOR_360	TAATACGACTCACTATAGCCTAGTTCGAAGCCGACGTCAGGAAACCTGAA
5C_5923_2RE_FOR_364	TAATACGACTCACTATAGCCTAAAACAAGATAAATTTCTGTGCTCAAGAA
5C_5923_2RE_FOR_367	TAATACGACTCACTATAGCCGGCCCATATATTATTAGATCAAAATCCGAA
5C_5923_2RE_FOR_369	TAATACGACTCACTATAGCCTTTACTTTGGTCCTCTTATGTTTAGAAGAA
5C_5923_2RE_FOR_371	TAATACGACTCACTATAGCCAGACGTTAGCCTCACGGTATGTTCATGGAA
5C_5923_2RE_FOR_373	TAATACGACTCACTATAGCCCTCGCCGTTCAGTGATAGACGCTATGGGAA
5C_5923_2RE_FOR_381	TAATACGACTCACTATAGCCCTTAGACAGGGGCGCTAAAGCATTACAGAA
5C_5923_2RE_FOR_385	TAATACGACTCACTATAGCCCGATATAGCTTCTGCCAAACATATGCAGAA
5C_5923_2RE_FOR_403	TAATACGACTCACTATAGCCAAAAGTAACTTGTATATGATACTCCCGGAA
5C_5923_2RE_FOR_405	TAATACGACTCACTATAGCCTATTGAAATATATTATATACAAGCACAGAA
5C_5923_2RE_FOR_407	TAATACGACTCACTATAGCCCGCAGGCAGCTATGAATCTGTCTCCCAGAA
5C_5923_2RE_FOR_412	TAATACGACTCACTATAGCCCTCTAAGTACATCTTCGCGGAACCGCAGAA
5C_5923_2RE_FOR_414	TAATACGACTCACTATAGCCTCTCCTCTAAAATATATTAGGGCAATTGAA
5C_5923_2RE_FOR_417	TAATACGACTCACTATAGCCCACAGCTATTTCAGGAGGGACGAAATAGAA
5C_5923_2RE_FOR_423	TAATACGACTCACTATAGCCGATTTACCGGAGAGTAATTCACTTTAGGAA
5C_5923_2RE_FOR_426	TAATACGACTCACTATAGCCACGCACCGATGCGATCTGCTCGCGATTGAA

## Sheet: 2REcoRI-R
5C_5923_2RE_REV_7	TTCTCTTGAAGGACCTTAAGCAACTCTTCTTCCCTTTAGTGAGGGTTAATA
5C_5923_2RE_REV_11	TTCCAAGGATTTTGAATAAGGGATGCTTGGTCCCTTTAGTGAGGGTTAATA
5C_5923_2RE_REV_24	TTCGCACTTTCGCAAAAAAGCTGAACGATATCCCTTTAGTGAGGGTTAATA
5C_5923_2RE_REV_28	TTCATGCGCTCCCATTCGGATTAAAAAATGTCCCTTTAGTGAGGGTTAATA
5C_5923_2RE_REV_70	TTCGCCAATATCGGAGTTGTCCAAAATCGCTCCCTTTAGTGAGGGTTAATA
5C_5923_2RE_REV_78	TTCCAGGGCTATTTCGAGTAACTCTTGCCTTCCCTTTAGTGAGGGTTAATA
5C_5923_2RE_REV_88	TTCTTAACGGACAGATCATCGGGGAGCAACTCCCTTTAGTGAGGGTTAATA
5C_5923_2RE_REV_93	TTCAAACTTTAGCTTTGGTTAACTACAACATCCCTTTAGTGAGGGTTAATA
5C_5923_2RE_REV_98	TTCTTTAGAGGCGTAATATCGATTACTGAGTCCCTTTAGTGAGGGTTAATA
5C_5923_2RE_REV_119	TTCAGTGCTGGTGAAAGACCCACGGGCGTATCCCTTTAGTGAGGGTTAATA
5C_5923_2RE_REV_125	TTCCTCCGTTTTGATGCGGTAGGTCCTTGTTCCCTTTAGTGAGGGTTAATA
5C_5923_2RE_REV_135	TTCCTAAGGTCGGACATCAAAAGTGTCAGTTCCCTTTAGTGAGGGTTAATA
5C_5923_2RE_REV_138	TTCCACCTCCAACTTTGTGACTTTGGCAGGTCCCTTTAGTGAGGGTTAATA
5C_5923_2RE_REV_145	TTCTCCTGAATACTCCATTACCGTAAATGGTCCCTTTAGTGAGGGTTAATA
5C_5923_2RE_REV_149	TTCGGTCCGCGAACGAGAATGAGAAGTAGCTCCCTTTAGTGAGGGTTAATA
5C_5923_2RE_REV_157	TTCGATCGGCGCCAAAATTACCTCCTTATCTCCCTTTAGTGAGGGTTAATA
5C_5923_2RE_REV_160	TTCAACGTTCTGCGCTGACAAAAAATCCGGTCCCTTTAGTGAGGGTTAATA
5C_5923_2RE_REV_164	TTCACTTAGTTCATTTCAGCACGACTGTTATCCCTTTAGTGAGGGTTAATA
5C_5923_2RE_REV_169	TTCCTTTGAAATCCTATTGGAACGCTGAACTCCCTTTAGTGAGGGTTAATA
5C_5923_2RE_REV_174	TTCTATAGTAGAGTTCCTTGACTATTGGATTCCCTTTAGTGAGGGTTAATA
5C_5923_2RE_REV_186	TTCAATAATACTTACCTGAGGCGCCATAAATCCCTTTAGTGAGGGTTAATA
5C_5923_2RE_REV_190	TTCCTGGCATCTTTTGTTACAGCGAATTAATCCCTTTAGTGAGGGTTAATA
5C_5923_2RE_REV_198	TTCACTGTGTGGACAGCAATGATTTCGAACTCCCTTTAGTGAGGGTTAATA
5C_5923_2RE_REV_201	TTCTTATCTTAGACGCCATCCACTTAATATTCCCTTTAGTGAGGGTTAATA
5C_5923_2RE_REV_205	TTCTTCCGAGTAAAGTCTCCTTTCTTAGAATCCCTTTAGTGAGGGTTAATA
5C_5923_2RE_REV_208	TTCAGGGAAGTGGTCAAGGATTCAGAGGTCTCCCTTTAGTGAGGGTTAATA
5C_5923_2RE_REV_211	TTCCATGAAAAACGTTGAACTGCCGATGCATCCCTTTAGTGAGGGTTAATA
5C_5923_2RE_REV_219	TTCAGATCGAACTAAGTGAACAACGAACGATCCCTTTAGTGAGGGTTAATA
5C_5923_2RE_REV_225	TTCTACCACAGTACGCTCGGCTGGTAGATTTCCCTTTAGTGAGGGTTAATA
5C_5923_2RE_REV_233	TTCTTACATATTGCAATAACAACAAAGAATTCCCTTTAGTGAGGGTTAATA
5C_5923_2RE_REV_247	TTCGTCCACGTCCTTCTCTGAGAAGTCAGGTCCCTTTAGTGAGGGTTAATA
5C_5923_2RE_REV_252	TTCGTAGCCATTTAATCAATTTTTTCGACATCCCTTTAGTGAGGGTTAATA
5C_5923_2RE_REV_260	TTCAAGTTCGTATTCCGTGAGTCATTTGCATCCCTTTAGTGAGGGTTAATA
5C_5923_2RE_REV_267	TTCAATGTCGTAGACGGGGGCGAGGATTCTTCCCTTTAGTGAGGGTTAATA
5C_5923_2RE_REV_273	TTCTCCGCCTCCGGCAGCCTGCTAAAGATCTCCCTTTAGTGAGGGTTAATA
5C_5923_2RE_REV_277	TTCGTCGGCCGGGTCCATCAGCCATAGGTCTCCCTTTAGTGAGGGTTAATA
5C_5923_2RE_REV_282	TTCTTCGAAAAGGGTATGTTTCGGGTCGACTCCCTTTAGTGAGGGTTAATA
5C_5923_2RE_REV_287	TTCCAAGGATAGCAGATAACGTCTTTGGACTCCCTTTAGTGAGGGTTAATA
5C_5923_2RE_REV_293	TTCTCCTGCGTGGTGCATGGTTGACTTTGATCCCTTTAGTGAGGGTTAATA
5C_5923_2RE_REV_295	TTCAAACACAGTTAAAGTCATGACGCATAATCCCTTTAGTGAGGGTTAATA
5C_5923_2RE_REV_298	TTCAACTAAATCGTTGTATGCTAACTTGGGTCCCTTTAGTGAGGGTTAATA
5C_5923_2RE_REV_302	TTCTCTCGCCCCTCTATTCTCACCAATGGGTCCCTTTAGTGAGGGTTAATA
5C_5923_2RE_REV_305	TTCAATAAGACAACTAGCTGTACAAGCTTTTCCCTTTAGTGAGGGTTAATA
5C_5923_2RE_REV_307	TTCTATAGACAAGATCACCAACTATCAGATTCCCTTTAGTGAGGGTTAATA
5C_5923_2RE_REV_310	TTCGTAAATGCCTTATTTTATATCAAATCATCCCTTTAGTGAGGGTTAATA
5C_5923_2RE_REV_315	TTCCCATGCTCACCGCCAACTTTCCAACAATCCCTTTAGTGAGGGTTAATA
5C_5923_2RE_REV_318	TTCATGGACGAATTGTGTTTAATTGCAATTTCCCTTTAGTGAGGGTTAATA
5C_5923_2RE_REV_326	TTCAGCGGTGGATATCATAATGACGCGTTTTCCCTTTAGTGAGGGTTAATA
5C_5923_2RE_REV_331	TTCATCAGAAACACAGGAAAATTCCTTTGTTCCCTTTAGTGAGGGTTAATA
5C_5923_2RE_REV_333	TTCCAAGTTCTTTCTTTGGTTATAAGAATGTCCCTTTAGTGAGGGTTAATA
5C_5923_2RE_REV_338	TTCTCTCCTGATTTGATATGTGTTCGTTTGTCCCTTTAGTGAGGGTTAATA
5C_5923_2RE_REV_344	TTCTATAGTCCAGTTCCCCAACTGTTACTCTCCCTTTAGTGAGGGTTAATA
5C_5923_2RE_REV_348	TTCCTTCAATGCGAAATAAAGAATTTAGTATCCCTTTAGTGAGGGTTAATA
5C_5923_2RE_REV_352	TTCATTCCTCTTATATTGACTACTATTAATTCCCTTTAGTGAGGGTTAATA
5C_5923_2RE_REV_357	TTCGACTCCTACCTCGAGCTGTGTAAATATTCCCTTTAGTGAGGGTTAATA
5C_5923_2RE_REV_361	TTCACGTATTAACAGAACGGAGTATCATCGTCCCTTTAGTGAGGGTTAATA
5C_5923_2RE_REV_366	TTCTTTGTGACCTTGTATTCCGTATGGCATTCCCTTTAGTGAGGGTTAATA
5C_5923_2RE_REV_368	TTCCATTTAGTCCAGCGGCTTTATTGGGTTTCCCTTTAGTGAGGGTTAATA
5C_5923_2RE_REV_370	TTCTAATAGCTTCCTTATAATGCATTAACGTCCCTTTAGTGAGGGTTAATA
5C_5923_2RE_REV_372	TTCATGTGTTCCAACTTTGTCATCATACCTTCCCTTTAGTGAGGGTTAATA
5C_5923_2RE_REV_380	TTCTCTTGAACTTTATACTGAAATTATTTCTCCCTTTAGTGAGGGTTAATA
5C_5923_2RE_REV_384	TTCAAATTCTGCATGAAAAGCGCATAAGTTTCCCTTTAGTGAGGGTTAATA
5C_5923_2RE_REV_390	TTCGTCGTTCTTCATCATGATTCTGAAATTTCCCTTTAGTGAGGGTTAATA
5C_5923_2RE_REV_404	TTCCACGTTCAACTCCATCAGCTAAGACACTCCCTTTAGTGAGGGTTAATA
5C_5923_2RE_REV_406	TTCCATGAGTCATTTAATTAATCGAATAATTCCCTTTAGTGAGGGTTAATA
5C_5923_2RE_REV_409	TTCGTAATGAGATAGTCGACTAGCCTTTTTTCCCTTTAGTGAGGGTTAATA
5C_5923_2RE_REV_413	TTCAAAGAAGAACAATTCTTTCTGTTGGAGTCCCTTTAGTGAGGGTTAATA
5C_5923_2RE_REV_415	TTCAATAGCTTTGCCTTCACAAAGAACGCTTCCCTTTAGTGAGGGTTAATA
5C_5923_2RE_REV_420	TTCCTATCGTGTATCTTGATCCCCGGTGTGTCCCTTTAGTGAGGGTTAATA
5C_5923_2RE_REV_425	TTCTTGCCCCGCCGCCACACCCCTCATGAGTCCCTTTAGTGAGGGTTAATA

## Sheet: 3LEcoRI-F
5C_5909_3LE_FOR_3	TAATACGACTCACTATAGCCTTACTATTGGTTCTAAAGTCTGTCATAGAA
5C_5909_3LE_FOR_5	TAATACGACTCACTATAGCCTCTTATTATTTTCTTACGGTAATTTTGGAA
5C_5909_3LE_FOR_9	TAATACGACTCACTATAGCCAAGCGACAAACAACCAGAACATCTAAGGAA
5C_5909_3LE_FOR_12	TAATACGACTCACTATAGCCGCATTGCAGTTCAAGGTCTTTGGCTCCGAA
5C_5909_3LE_FOR_16	TAATACGACTCACTATAGCCAATGTATGTACATATGTACATAGTCATGAA
5C_5909_3LE_FOR_21	TAATACGACTCACTATAGCCTTATTAAGCCTTGATATTTCTCGAAGTGAA
5C_5909_3LE_FOR_24	TAATACGACTCACTATAGCCGCTTGTTCGTCTGGCCGGAGATAACACGAA
5C_5909_3LE_FOR_28	TAATACGACTCACTATAGCCATCATTTTTTTAGATTTTGCCCCAGACGAA
5C_5909_3LE_FOR_36	TAATACGACTCACTATAGCCGGAATTGGCAACTTCATAATTAGCGTCGAA
5C_5909_3LE_FOR_38	TAATACGACTCACTATAGCCCTCCGTCTGTATAAGCGGAGAGATCATGAA
5C_5909_3LE_FOR_40	TAATACGACTCACTATAGCCAATGTTGATGTGCATCCATGATGCGATGAA
5C_5909_3LE_FOR_48	TAATACGACTCACTATAGCCTTACATTTGGAAGAATCCCGTAACATGGAA
5C_5909_3LE_FOR_55	TAATACGACTCACTATAGCCCTTCGGTCCACCGTTTGTGGTAGCCTGGAA
5C_5909_3LE_FOR_61	TAATACGACTCACTATAGCCATTTATACTTAGGCACGTGCATTGATTGAA
5C_5909_3LE_FOR_69	TAATACGACTCACTATAGCCCAATGTGTATCGACGTAACAGTATAACGAA
5C_5909_3LE_FOR_75	TAATACGACTCACTATAGCCTCCGGACAGTCTATTCAAGACGGATCGGAA
5C_5909_3LE_FOR_79	TAATACGACTCACTATAGCCTAACGGTTAACACACACTCATAGCTGCGAA
5C_5909_3LE_FOR_90	TAATACGACTCACTATAGCCACATAGTTTTTAGCAAGGGAGAAATAAGAA
5C_5909_3LE_FOR_94	TAATACGACTCACTATAGCCTTATAAGCTAGTTCTAACCTGTACTTTGAA
5C_5909_3LE_FOR_102	TAATACGACTCACTATAGCCGCTTAATAGGACAAGACATCTGTGGTCGAA
5C_5909_3LE_FOR_106	TAATACGACTCACTATAGCCAAAATAAGAGACGATTCTTATGACAGCGAA
5C_5909_3LE_FOR_112	TAATACGACTCACTATAGCCCTGCGTGTCTTACGGCAAAGACGGGCTGAA
5C_5909_3LE_FOR_116	TAATACGACTCACTATAGCCAACTTGTCCAAACATGTCTGCAACTCCGAA
5C_5909_3LE_FOR_118	TAATACGACTCACTATAGCCTCAGTTCGTTGCAGTGTACAGTGGTTCGAA
5C_5909_3LE_FOR_127	TAATACGACTCACTATAGCCCAAATTAATTAATTCAAACCTAAATTTGAA
5C_5909_3LE_FOR_131	TAATACGACTCACTATAGCCTAGCCGTTTTCGTTTGTTCCCATAACCGAA
5C_5909_3LE_FOR_138	TAATACGACTCACTATAGCCGAAGCTACAGAAAGGAAGACTAATTTGGAA
5C_5909_3LE_FOR_150	TAATACGACTCACTATAGCCTCTTGAACTGGACTACAATAGGCGCCAGAA
5C_5909_3LE_FOR_164	TAATACGACTCACTATAGCCCTCGGGACTCAGTTGGGGAGGTGATAGGAA
5C_5909_3LE_FOR_167	TAATACGACTCACTATAGCCAGGTACAACGCAGGGACGAGTTAGCATGAA
5C_5909_3LE_FOR_173	TAATACGACTCACTATAGCCTTCTTATTGTTTGAGAAATCGGTAACAGAA
5C_5909_3LE_FOR_175	TAATACGACTCACTATAGCCCTGTTAATTTATGCCCGATTAAAGATCGAA
5C_5909_3LE_FOR_186	TAATACGACTCACTATAGCCCATGAGCGAGTCATTTTGACAGTATAGGAA
5C_5909_3LE_FOR_199	TAATACGACTCACTATAGCCATCCAAACCCCGTAACTCGAACAAGATGAA
5C_5909_3LE_FOR_203	TAATACGACTCACTATAGCCCAAATGTTCCAATTCCGATTTCTACACGAA
5C_5909_3LE_FOR_211	TAATACGACTCACTATAGCCGAAATGCCTTCAACAAAACTTGAATTGGAA
5C_5909_3LE_FOR_217	TAATACGACTCACTATAGCCATTGCAAAATGGAACCAACAAGATCTTGAA
5C_5909_3LE_FOR_219	TAATACGACTCACTATAGCCTAAAAATATGTATAAAGTTTGTTTGAAGAA
5C_5909_3LE_FOR_222	TAATACGACTCACTATAGCCTGATTTACAGTATAAAGAAATCAAGAGGAA
5C_5909_3LE_FOR_225	TAATACGACTCACTATAGCCCTCATATCATGACCCATCTAATCGGGGGAA
5C_5909_3LE_FOR_232	TAATACGACTCACTATAGCCTTGTTGTACCTTCCTTTAGCATTCGGCGAA
5C_5909_3LE_FOR_236	TAATACGACTCACTATAGCCAGGAGATTCCTACACCATAAAGGGACTGAA
5C_5909_3LE_FOR_243	TAATACGACTCACTATAGCCAAATGCAGTGCACCATTGCCTGGTGGTGAA
5C_5909_3LE_FOR_245	TAATACGACTCACTATAGCCGTCTTAATAACCCCGAAAGTGATAATCGAA
5C_5909_3LE_FOR_250	TAATACGACTCACTATAGCCTATATTACAATTGGGCTGGTACAGTACGAA
5C_5909_3LE_FOR_254	TAATACGACTCACTATAGCCTTGCGTGCCACAACGGACCCACAAAAAGAA
5C_5909_3LE_FOR_263	TAATACGACTCACTATAGCCTTTAAGAGAATGTTGCCGATCTTGGAAGAA
5C_5909_3LE_FOR_270	TAATACGACTCACTATAGCCCTATCTTTAAACTGTTCTTCGACCTGCGAA
5C_5909_3LE_FOR_273	TAATACGACTCACTATAGCCGACTCAGAAAAAGTCAAGCCCATAAAAGAA
5C_5909_3LE_FOR_277	TAATACGACTCACTATAGCCATAAAATAAAAAGGAGGGGGCCAAGGTGAA
5C_5909_3LE_FOR_279	TAATACGACTCACTATAGCCGGTCGACAAATGAACCAGCCAAAAATAGAA
5C_5909_3LE_FOR_288	TAATACGACTCACTATAGCCCATTGCTGACCATTTCACCTATTCCAGGAA
5C_5909_3LE_FOR_292	TAATACGACTCACTATAGCCTTTAACGCTTCGTGGACAATACGCCGCGAA
5C_5909_3LE_FOR_297	TAATACGACTCACTATAGCCATCGGCTTCTTTTTGAAGTCGTTGGCAGAA
5C_5909_3LE_FOR_299	TAATACGACTCACTATAGCCCCTGAGCAGCAGGACATCGATCTCGTAGAA
5C_5909_3LE_FOR_309	TAATACGACTCACTATAGCCTTACGGGTATATTTTGCTTACTCCATTGAA
5C_5909_3LE_FOR_321	TAATACGACTCACTATAGCCTAAATACCCTACTTTAAACAAAGTGGAGAA
5C_5909_3LE_FOR_325	TAATACGACTCACTATAGCCTTTTCTCCCAACCAGAGGCAGCTTCCAGAA
5C_5909_3LE_FOR_332	TAATACGACTCACTATAGCCCTGTTTTCTTTGATATTGCGTTCAGTAGAA
5C_5909_3LE_FOR_336	TAATACGACTCACTATAGCCAGTTCAAAATCAGTACAATCATGGAAGGAA
5C_5909_3LE_FOR_339	TAATACGACTCACTATAGCCGTTCTTCTTATTAGAGCCAACTGCCCTGAA
5C_5909_3LE_FOR_343	TAATACGACTCACTATAGCCAAGGACCTGCTGTCGTTGCCTCGTGTCGAA
5C_5909_3LE_FOR_352	TAATACGACTCACTATAGCCCCTACCTTCAAATACAGACTAACTGTAGAA
5C_5909_3LE_FOR_356	TAATACGACTCACTATAGCCACTTTCTGGACAAGTAATGCTTAAAATGAA
5C_5909_3LE_FOR_368	TAATACGACTCACTATAGCCGACGGCGAGGAATTTGGGTACTGAAGGGAA
5C_5909_3LE_FOR_371	TAATACGACTCACTATAGCCCTCTGATTTCCTTCTGCCCGCTAATATGAA
5C_5909_3LE_FOR_377	TAATACGACTCACTATAGCCTCCTTCTCCGTAAACGGAGGTAAGTACGAA
5C_5909_3LE_FOR_384	TAATACGACTCACTATAGCCAAGTCCAACTTCTTCAGAAAGGAAACGGAA
5C_5909_3LE_FOR_391	TAATACGACTCACTATAGCCAATTCTCAGGGCGACATGACACTGACCGAA
5C_5909_3LE_FOR_406	TAATACGACTCACTATAGCCCCGATAAAGGGCGCGCACACTGGCCTTGAA
5C_5909_3LE_FOR_410	TAATACGACTCACTATAGCCGGATTCCGTGGCTAAAGTCTGAACCCAGAA
5C_5909_3LE_FOR_412	TAATACGACTCACTATAGCCTACCTCTTATTATATTAATACGTCTATGAA
5C_5909_3LE_FOR_426	TAATACGACTCACTATAGCCCCTCGAAATGATATCGCAACGTAAACAGAA
5C_5909_3LE_FOR_441	TAATACGACTCACTATAGCCTGGGGCACGATGCTCTGCCTTGAAGTCGAA
5C_5909_3LE_FOR_444	TAATACGACTCACTATAGCCTATCGTCCGGAATCTGCTGCCCGTTAGGAA
5C_5909_3LE_FOR_463	TAATACGACTCACTATAGCCTCATCGCGATTCATAGAGCACTTGTAAGAA
5C_5909_3LE_FOR_468	TAATACGACTCACTATAGCCTCTATCAATGAAATGTACGGTGTAGAGGAA
5C_5909_3LE_FOR_472	TAATACGACTCACTATAGCCACGGGCCTTCTCTTTGGACAGCTTTACGAA
5C_5909_3LE_FOR_479	TAATACGACTCACTATAGCCTGACTCTAGACTGTCTACTGCCCGATTGAA
5C_5909_3LE_FOR_496	TAATACGACTCACTATAGCCATTTGTATACACTATAATAAGGGAACAGAA
5C_5909_3LE_FOR_527	TAATACGACTCACTATAGCCGACAAAAAGAAAGATTTGGAAAAGTACGAA
5C_5909_3LE_FOR_538	TAATACGACTCACTATAGCCGTTAACCTTGCACAATGTTCACGATGAGAA
5C_5909_3LE_FOR_542	TAATACGACTCACTATAGCCAGGCTTGTACCTTATCTTGCGAAGTTTGAA

## Sheet: 3LEcoRI-R
5C_5909_3LE_REV_2	TTCTCCCACGGGTGCAGATGGAGGCAGGCGTCCCTTTAGTGAGGGTTAATA
5C_5909_3LE_REV_4	TTCAGGTAAAAAAAAGCTTTGTCAAGCCGATCCCTTTAGTGAGGGTTAATA
5C_5909_3LE_REV_7	TTCCTAATCTAATTGGTTTTGTCATGTTGGTCCCTTTAGTGAGGGTTAATA
5C_5909_3LE_REV_11	TTCGAGCAAATCGCATCGCAAAAAAAAGGATCCCTTTAGTGAGGGTTAATA
5C_5909_3LE_REV_15	TTCTAAAACAACTAGTTATTTTTAAGCTTATCCCTTTAGTGAGGGTTAATA
5C_5909_3LE_REV_19	TTCCTGCAGTCTTACTTGAGCAGAATTGGCTCCCTTTAGTGAGGGTTAATA
5C_5909_3LE_REV_23	TTCGGCTAGAGAGCTTCCGCTGGGGTAGTTTCCCTTTAGTGAGGGTTAATA
5C_5909_3LE_REV_25	TTCCGATGGCAAAACGATAGCATATATTTTTCCCTTTAGTGAGGGTTAATA
5C_5909_3LE_REV_32	TTCATTTAGTTGTTGAGCTAATAAGCTTAGTCCCTTTAGTGAGGGTTAATA
5C_5909_3LE_REV_37	TTCCGGAGTTGGTACAGGCCACGGAACCGGTCCCTTTAGTGAGGGTTAATA
5C_5909_3LE_REV_39	TTCAACGATGTATTCGATTTTTTTAAGTTCTCCCTTTAGTGAGGGTTAATA
5C_5909_3LE_REV_44	TTCGAGGTCCTCATGCAATTTCAAACTCTCTCCCTTTAGTGAGGGTTAATA
5C_5909_3LE_REV_53	TTCGCTAGAGAAACCAAGGAAATTATTTTGTCCCTTTAGTGAGGGTTAATA
5C_5909_3LE_REV_56	TTCTATTGGTGTTGAATGTATCTATAGGTTTCCCTTTAGTGAGGGTTAATA
5C_5909_3LE_REV_63	TTCGAAAGGAGACCGGCTGCAGAAGACTCTTCCCTTTAGTGAGGGTTAATA
5C_5909_3LE_REV_71	TTCGCTATCGATTCACTCTATTATATAAGTTCCCTTTAGTGAGGGTTAATA
5C_5909_3LE_REV_76	TTCTGGCGACACGGATGCTTGCTTGTACAATCCCTTTAGTGAGGGTTAATA
5C_5909_3LE_REV_89	TTCACACATCGTTATTTCATTCCTGAAATGTCCCTTTAGTGAGGGTTAATA
5C_5909_3LE_REV_93	TTCAGAACAGGCTTAAAGCGCAACCGAGTTTCCCTTTAGTGAGGGTTAATA
5C_5909_3LE_REV_96	TTCTTAACACAAGAAATAAAAAAGTATTCATCCCTTTAGTGAGGGTTAATA
5C_5909_3LE_REV_100	TTCCCATTAAATCTAATCGCATGCGCGAAGTCCCTTTAGTGAGGGTTAATA
5C_5909_3LE_REV_104	TTCGATTATGCTAGCTCACAACTTATTGAGTCCCTTTAGTGAGGGTTAATA
5C_5909_3LE_REV_110	TTCCTTATTTAAGTAGTTGAAAAAATATAATCCCTTTAGTGAGGGTTAATA
5C_5909_3LE_REV_113	TTCGAACATCGGGTGACTACATCCTCCGCGTCCCTTTAGTGAGGGTTAATA
5C_5909_3LE_REV_117	TTCTATAATTTCGCATGCTTCTTCTATTCCTCCCTTTAGTGAGGGTTAATA
5C_5909_3LE_REV_119	TTCAAGGTGGGTTTCTGAAGCATTGTTGAGTCCCTTTAGTGAGGGTTAATA
5C_5909_3LE_REV_129	TTCCAGAGTCCTGCTGACGCTGTTTAAAAATCCCTTTAGTGAGGGTTAATA
5C_5909_3LE_REV_132	TTCAAAAGTAGCTCAAGAAAATATGACTACTCCCTTTAGTGAGGGTTAATA
5C_5909_3LE_REV_139	TTCGTTCAAGCTTTGCCAACGGGAAGCACCTCCCTTTAGTGAGGGTTAATA
5C_5909_3LE_REV_154	TTCGCCTATCACAATGTAATTTATTGAAGTTCCCTTTAGTGAGGGTTAATA
5C_5909_3LE_REV_168	TTCCCTGACAGCAGTAGCTACTTTCAAGATTCCCTTTAGTGAGGGTTAATA
5C_5909_3LE_REV_174	TTCTTTACATGCTCGATTGTATGCTGTCGTTCCCTTTAGTGAGGGTTAATA
5C_5909_3LE_REV_177	TTCTTAACAAGCTCGAAGAACTAGATTTTGTCCCTTTAGTGAGGGTTAATA
5C_5909_3LE_REV_188	TTCACTGTTTTTGCAACGCAAATTTTCGGATCCCTTTAGTGAGGGTTAATA
5C_5909_3LE_REV_207	TTCGCAGACTGGATACCCAAATAGAACGATTCCCTTTAGTGAGGGTTAATA
5C_5909_3LE_REV_218	TTCAAGATCCTTTTTGTTTCTTTTTTGAAATCCCTTTAGTGAGGGTTAATA
5C_5909_3LE_REV_221	TTCTCTCCGCTAAACCAATCGTTGTCAACTTCCCTTTAGTGAGGGTTAATA
5C_5909_3LE_REV_223	TTCGGACCGGTATGTAAACATGATGCAGAATCCCTTTAGTGAGGGTTAATA
5C_5909_3LE_REV_230	TTCGCGAAGAGAACGGATCATAGCGGTCGCTCCCTTTAGTGAGGGTTAATA
5C_5909_3LE_REV_238	TTCCTTGTTTCCTAATGCGCTTTCGCATGCTCCCTTTAGTGAGGGTTAATA
5C_5909_3LE_REV_244	TTCGTAAAAGTTTCACGATTTCGATTTGAATCCCTTTAGTGAGGGTTAATA
5C_5909_3LE_REV_249	TTCGTTTAAAAGAACAGCATGTGCTTTAGATCCCTTTAGTGAGGGTTAATA
5C_5909_3LE_REV_253	TTCCACGAGGCCTTTGTAATTTTGCAAAACTCCCTTTAGTGAGGGTTAATA
5C_5909_3LE_REV_259	TTCCACGCGACCCCGACTCTTAGTCCCTGTTCCCTTTAGTGAGGGTTAATA
5C_5909_3LE_REV_269	TTCCTAAGGGGAAGCAGACTATATAATCGTTCCCTTTAGTGAGGGTTAATA
5C_5909_3LE_REV_276	TTCGATTACCGAAGCGGTAATGCCCGCATTTCCCTTTAGTGAGGGTTAATA
5C_5909_3LE_REV_278	TTCGATTTTGCTGTTATGAAACCATTAGGATCCCTTTAGTGAGGGTTAATA
5C_5909_3LE_REV_280	TTCTATTTCCGCAAAATAGTTTGTGAGTAATCCCTTTAGTGAGGGTTAATA
5C_5909_3LE_REV_289	TTCAGTGTGTGGCTACGCAAAATGAGTAACTCCCTTTAGTGAGGGTTAATA
5C_5909_3LE_REV_294	TTCCACTTTGGGCAGCTTCGTGGAGTGCGGTCCCTTTAGTGAGGGTTAATA
5C_5909_3LE_REV_298	TTCTCGGCTTGCTTATACAGACCTCCGTTTTCCCTTTAGTGAGGGTTAATA
5C_5909_3LE_REV_300	TTCATGAATAAAGCGAGCTCGGTTAAATTTTCCCTTTAGTGAGGGTTAATA
5C_5909_3LE_REV_311	TTCAAAGCTCGCCAAGCAAATGCATTTAACTCCCTTTAGTGAGGGTTAATA
5C_5909_3LE_REV_324	TTCATCCCTCTTAAGCGCTAAGCAACACCCTCCCTTTAGTGAGGGTTAATA
5C_5909_3LE_REV_331	TTCAATGGAACCCAGGTTCAGATGTTATTTTCCCTTTAGTGAGGGTTAATA
5C_5909_3LE_REV_337	TTCGGGTCGCAGTGATTGTATTTGGTCGTCTCCCTTTAGTGAGGGTTAATA
5C_5909_3LE_REV_351	TTCGTGTCAGAAAATGAATAAACGTTAAAATCCCTTTAGTGAGGGTTAATA
5C_5909_3LE_REV_355	TTCACTGGGCAAACTTAGCTTAAGCCATAATCCCTTTAGTGAGGGTTAATA
5C_5909_3LE_REV_370	TTCTTACAAAGGCATTTCAGGGAATGAATATCCCTTTAGTGAGGGTTAATA
5C_5909_3LE_REV_376	TTCAGGCAAATATTAAAGACGATTTAGTCATCCCTTTAGTGAGGGTTAATA
5C_5909_3LE_REV_382	TTCATCCATCGATGTTGTTGATTAGTTCCTTCCCTTTAGTGAGGGTTAATA
5C_5909_3LE_REV_388	TTCAGCGTAATAGTTAATGTCCTTTAATTTTCCCTTTAGTGAGGGTTAATA
5C_5909_3LE_REV_396	TTCCTGGACTTCACATGACATCATTGACGGTCCCTTTAGTGAGGGTTAATA
5C_5909_3LE_REV_409	TTCTAAACGAACACTGACAACACAGCTATGTCCCTTTAGTGAGGGTTAATA
5C_5909_3LE_REV_411	TTCGTGCAGGTGTGTCTCTGTTAACGCCACTCCCTTTAGTGAGGGTTAATA
5C_5909_3LE_REV_430	TTCTATAGTCGTGTTCTCCGACTATCAAATTCCCTTTAGTGAGGGTTAATA
5C_5909_3LE_REV_443	TTCGATTCGAAACATGCCCGACTGAGTCTTTCCCTTTAGTGAGGGTTAATA
5C_5909_3LE_REV_448	TTCAAATCTCCCATTGTTAATAGAAAAGGCTCCCTTTAGTGAGGGTTAATA
5C_5909_3LE_REV_466	TTCTTCGCGAGGACGATCAGGATTTGCAGTTCCCTTTAGTGAGGGTTAATA
5C_5909_3LE_REV_469	TTCAGGATTTCAACGACGAGCGGGATCTTGTCCCTTTAGTGAGGGTTAATA
5C_5909_3LE_REV_478	TTCGTTAATTTGATTCTGTCGTTGGAATCGTCCCTTTAGTGAGGGTTAATA
5C_5909_3LE_REV_488	TTCATACCGTTATTCTCATAATATTCCTGTTCCCTTTAGTGAGGGTTAATA
5C_5909_3LE_REV_507	TTCGAATTTGTCTAGCTGCATCTTCAAGTTTCCCTTTAGTGAGGGTTAATA
5C_5909_3LE_REV_544	TTCAATCCAGGCCATATGCGACCGGTAAAATCCCTTTAGTGAGGGTTAATA

## Sheet: 3REcoRI-F
5C_5924_3RE_FOR_3	TAATACGACTCACTATAGCCGGAAACACTATATTTGTATTCAATCAAGAA
5C_5924_3RE_FOR_6	TAATACGACTCACTATAGCCTGAAACGTATCCAAACGCTTTGTTTCGGAA
5C_5924_3RE_FOR_8	TAATACGACTCACTATAGCCCGAAGTGCCATGTACCCGGTTAACGACGAA
5C_5924_3RE_FOR_13	TAATACGACTCACTATAGCCGCATCCTCTGCAGGGAGCTGGAAGACAGAA
5C_5924_3RE_FOR_22	TAATACGACTCACTATAGCCAGGCAATCTGGAGCAGCACAGAAAACTGAA
5C_5924_3RE_FOR_27	TAATACGACTCACTATAGCCGGTCAATCCAACGCCCCTAAACAGCGAGAA
5C_5924_3RE_FOR_29	TAATACGACTCACTATAGCCATATAAATTGTGGGTAAACAGGCGGATGAA
5C_5924_3RE_FOR_36	TAATACGACTCACTATAGCCCGCTGGAAAATTCTATTATCTGTTAGTGAA
5C_5924_3RE_FOR_42	TAATACGACTCACTATAGCCTAATATAATTTTTGCTGTTAAAAACTGGAA
5C_5924_3RE_FOR_44	TAATACGACTCACTATAGCCCAGGCTGAGGTGGAAACGAGTTAGGCGGAA
5C_5924_3RE_FOR_47	TAATACGACTCACTATAGCCCCAGGAATCGATTGCTGTTCGAACAACGAA
5C_5924_3RE_FOR_49	TAATACGACTCACTATAGCCTGTTTCGATTGCCTCATCCCCGATCCCGAA
5C_5924_3RE_FOR_51	TAATACGACTCACTATAGCCATGACAAAAATAATGTTAAACGAACGAGAA
5C_5924_3RE_FOR_56	TAATACGACTCACTATAGCCTACCTTGCAAGTTTTAAAATGCAGTTGGAA
5C_5924_3RE_FOR_62	TAATACGACTCACTATAGCCCTACTTACGAAATATTCACACGTATTCGAA
5C_5924_3RE_FOR_65	TAATACGACTCACTATAGCCCAGCCAGTGTAGAAGCGGAAGATTGTCGAA
5C_5924_3RE_FOR_68	TAATACGACTCACTATAGCCCACTAATAAGGCCACACTTTGCTCGGAGAA
5C_5924_3RE_FOR_71	TAATACGACTCACTATAGCCCGTTGGTCGAGGGCAGTTAGGAAAATGGAA
5C_5924_3RE_FOR_73	TAATACGACTCACTATAGCCGAGTGACCACCTGTAGAGGTGTAGGGAGAA
5C_5924_3RE_FOR_77	TAATACGACTCACTATAGCCGGCCTTTACATATCAAAAGCATATCCCGAA
5C_5924_3RE_FOR_80	TAATACGACTCACTATAGCCATGAGTAAATGAGTATGATCGGTAAAAGAA
5C_5924_3RE_FOR_83	TAATACGACTCACTATAGCCGTGGGACAAAATTATGAAGGTTCCCAGGAA
5C_5924_3RE_FOR_85	TAATACGACTCACTATAGCCGGCGGAAGTCCCTGCGATTCATAAAAAGAA
5C_5924_3RE_FOR_89	TAATACGACTCACTATAGCCCTACGATACTGGAGAAGAATTTGGAAGGAA
5C_5924_3RE_FOR_92	TAATACGACTCACTATAGCCTTGTGAATTTTAAAAAATTGGAAACATGAA
5C_5924_3RE_FOR_94	TAATACGACTCACTATAGCCTTAAAATGTTTCGAAATGGGGTTTGTTGAA
5C_5924_3RE_FOR_96	TAATACGACTCACTATAGCCCAACTACAACAACCACTTCAACGTCAAGAA
5C_5924_3RE_FOR_98	TAATACGACTCACTATAGCCTGCATATTTGACTTAATTACGGCAATTGAA
5C_5924_3RE_FOR_102	TAATACGACTCACTATAGCCGTATGCAGAAAAAGGTCAGGCTGTGCTGAA
5C_5924_3RE_FOR_106	TAATACGACTCACTATAGCCGTTTATGGCCAAAAATTCTTGTCGAAAGAA

## Sheet: 3REcoRI-R
5C_5924_3RE_REV_2	TTCTCCTCCTCGTCTATGATCATTAATCTATCCCTTTAGTGAGGGTTAATA
5C_5924_3RE_REV_4	TTCTTAGAGTAAGCTATGATGGATTCATTGTCCCTTTAGTGAGGGTTAATA
5C_5924_3RE_REV_7	TTCAATTACTGGCGCCAAGTGACTGATGTTTCCCTTTAGTGAGGGTTAATA
5C_5924_3RE_REV_11	TTCAGCCTCATTTGTAAACTTTTTTCGAATTCCCTTTAGTGAGGGTTAATA
5C_5924_3RE_REV_15	TTCCAGAATAGAAGCAAATGTCTGCCGATCTCCCTTTAGTGAGGGTTAATA
5C_5924_3RE_REV_25	TTCCGGAAATTCCGGAATCATTGCCGACTTTCCCTTTAGTGAGGGTTAATA
5C_5924_3RE_REV_28	TTCAGTGTGTCCGCCGCCGGTTTAGCTTGGTCCCTTTAGTGAGGGTTAATA
5C_5924_3RE_REV_35	TTCGAACGCACAAATACATATTCTACATTCTCCCTTTAGTGAGGGTTAATA
5C_5924_3RE_REV_37	TTCAACAATTCCGGACGTAACGCTCAACTCTCCCTTTAGTGAGGGTTAATA
5C_5924_3RE_REV_43	TTCGCCTCCGGCTGAGCCGTGTAAACTGCTTCCCTTTAGTGAGGGTTAATA
5C_5924_3RE_REV_46	TTCACCCTTGGCGTCCGACGAGAAGAACGCTCCCTTTAGTGAGGGTTAATA
5C_5924_3RE_REV_48	TTCACGTTCGCTGGCCGAGTGCAATGGTATTCCCTTTAGTGAGGGTTAATA
5C_5924_3RE_REV_50	TTCCGTCGGTACCTGTAAACAGGTCTACACTCCCTTTAGTGAGGGTTAATA
5C_5924_3RE_REV_53	TTCGAAACTTGGTGCAGGCAATGAGAATGTTCCCTTTAGTGAGGGTTAATA
5C_5924_3RE_REV_57	TTCGATAGTTTCTGAAAGCAGAACGAAAGATCCCTTTAGTGAGGGTTAATA
5C_5924_3RE_REV_64	TTCTATGAAGCGCACATGATGTATAGGACGTCCCTTTAGTGAGGGTTAATA
5C_5924_3RE_REV_66	TTCGGTTAAATATGTTGTTGAATCCAATGCTCCCTTTAGTGAGGGTTAATA
5C_5924_3RE_REV_69	TTCATTATTGACGCAGCGTGCTTTTTAAAATCCCTTTAGTGAGGGTTAATA
5C_5924_3RE_REV_72	TTCGTTGCCGGAGTAAAATTGAGAACATTGTCCCTTTAGTGAGGGTTAATA
5C_5924_3RE_REV_75	TTCAATTTCTAGTGAGTTAGGAAGTTAATTTCCCTTTAGTGAGGGTTAATA
5C_5924_3RE_REV_78	TTCTCATGCCCAAAAGCTTTTCCAATAACGTCCCTTTAGTGAGGGTTAATA
5C_5924_3RE_REV_81	TTCCATTTCGGATTACGTGTTGCTATTTCCTCCCTTTAGTGAGGGTTAATA
5C_5924_3RE_REV_84	TTCTTATCCACCATCATAAGCGGTCATTTTTCCCTTTAGTGAGGGTTAATA
5C_5924_3RE_REV_88	TTCCCACACACTAATTTAAAAGAAGTAAGATCCCTTTAGTGAGGGTTAATA
5C_5924_3RE_REV_90	TTCTGAAACAAAGAATAAACACGAGATAACTCCCTTTAGTGAGGGTTAATA
5C_5924_3RE_REV_93	TTCCATTCACCCAAACCCTATACTTCTGCTTCCCTTTAGTGAGGGTTAATA
5C_5924_3RE_REV_95	TTCCGTTGTCGGGCACTTAAATAAATTTAGTCCCTTTAGTGAGGGTTAATA
5C_5924_3RE_REV_97	TTCCATTACCTGTTAAGGGCGGCAGGATAGTCCCTTTAGTGAGGGTTAATA
5C_5924_3RE_REV_99	TTCTTTAACAACCAGTTGATTAGCCTATACTCCCTTTAGTGAGGGTTAATA
5C_5924_3RE_REV_103	TTCACTTTTCAGAAGGACAGAGCATCCTCGTCCCTTTAGTGAGGGTTAATA

## Sheet: XEcoRI-F
5C_5925_XE_FOR_20	TAATACGACTCACTATAGCCACGACTGCGTTCGAAGCACAGAGCGCTGAA
5C_5925_XE_FOR_28	TAATACGACTCACTATAGCCCAGTTCTGCGTGACTTTGAATGACGGAGAA
5C_5925_XE_FOR_53	TAATACGACTCACTATAGCCAACCCGTATCGCGATGGCGTACGCGAGGAA
5C_5925_XE_FOR_58	TAATACGACTCACTATAGCCCTTTCTCTCCTCCTCACTCATGCTTTCGAA
5C_5925_XE_FOR_67	TAATACGACTCACTATAGCCCAGCATGAGAATCTAGGACTCGTATTCGAA
5C_5925_XE_FOR_69	TAATACGACTCACTATAGCCTTGAAGGGTTTCGCATTATCTTATGCAGAA
5C_5925_XE_FOR_74	TAATACGACTCACTATAGCCTAGTCAGAACCTCATTCAAGAAACGTTGAA
5C_5925_XE_FOR_78	TAATACGACTCACTATAGCCTCGATTATGACATATTTAAGTGATCTAGAA
5C_5925_XE_FOR_80	TAATACGACTCACTATAGCCGGGGATAATTCTCGGACTCGTTCTTCTGAA
5C_5925_XE_FOR_85	TAATACGACTCACTATAGCCCCGATCGGGTTGTGAGACTGTGAATGCGAA
5C_5925_XE_FOR_91	TAATACGACTCACTATAGCCCGTATAAACGACTTGGGTTAATGCAGAGAA
5C_5925_XE_FOR_93	TAATACGACTCACTATAGCCAGCGTAGAAGCAGAAAAAAAGGCCTACGAA
5C_5925_XE_FOR_95	TAATACGACTCACTATAGCCCGCAGCAGGCAAGCGATGAAATAAACTGAA
5C_5925_XE_FOR_98	TAATACGACTCACTATAGCCCTAAGACCAGCAGTGCTCTATGGTCCAGAA
5C_5925_XE_FOR_102	TAATACGACTCACTATAGCCCGGGGGAAGTTTGATTTGAATCCGTGTGAA
5C_5925_XE_FOR_107	TAATACGACTCACTATAGCCCCAGAAAAATGATGAAATTTCTAGTTCGAA
5C_5925_XE_FOR_109	TAATACGACTCACTATAGCCCTAAGCGAGTCGACCCGAAACTCAATCGAA
5C_5925_XE_FOR_118	TAATACGACTCACTATAGCCAAGGAGTGGAGTCGAGTCGAATCGAGTGAA
5C_5925_XE_FOR_124	TAATACGACTCACTATAGCCTGGCAGGCTCACCAACAACAGATTCTTGAA
5C_5925_XE_FOR_132	TAATACGACTCACTATAGCCTTACTCATTTATTACATAAACTGTTATGAA
5C_5925_XE_FOR_139	TAATACGACTCACTATAGCCAAATAACACAAAGCGTTGAGATTGATTGAA
5C_5925_XE_FOR_141	TAATACGACTCACTATAGCCCACGGCAGTTTGCGTTCCACCTTAATGGAA
5C_5925_XE_FOR_145	TAATACGACTCACTATAGCCAAATTTTAGGGCAAGTTGTATGTTCCAGAA
5C_5925_XE_FOR_147	TAATACGACTCACTATAGCCGACCAAATGTCTTTTTCTTCGTCGGACGAA
5C_5925_XE_FOR_151	TAATACGACTCACTATAGCCGATTTGGGATTCGGGACTCTGGATTCAGAA
5C_5925_XE_FOR_154	TAATACGACTCACTATAGCCCACTGTAGAATGCCTTTCACACTTATTGAA
5C_5925_XE_FOR_157	TAATACGACTCACTATAGCCTGGATATATATACTAATTTCTAATGTAGAA
5C_5925_XE_FOR_159	TAATACGACTCACTATAGCCATCAACAATTTTTGAATGTTAAAATGGGAA
5C_5925_XE_FOR_167	TAATACGACTCACTATAGCCAAACGAAGTTGTGGCTAATCCAGCACCGAA
5C_5925_XE_FOR_169	TAATACGACTCACTATAGCCCCTTAACCTCTTTGGTTCCAGAAACTGGAA
5C_5925_XE_FOR_171	TAATACGACTCACTATAGCCGATTACTTAAACTGATACTCAAATAATGAA
5C_5925_XE_FOR_174	TAATACGACTCACTATAGCCGCGTTTCAATTTCGATTTGATTAAGGTGAA
5C_5925_XE_FOR_176	TAATACGACTCACTATAGCCCTATTTGCAGTGTCCTCCCCATTCAGTGAA
5C_5925_XE_FOR_179	TAATACGACTCACTATAGCCATATCTTATTTACTGCGTTGAAACCCAGAA
5C_5925_XE_FOR_189	TAATACGACTCACTATAGCCGGGCAAAATATTTGCGCTATTTTGTATGAA
5C_5925_XE_FOR_192	TAATACGACTCACTATAGCCTGGTGAGGTTATCCGCAAACAAAGGTCGAA
5C_5925_XE_FOR_205	TAATACGACTCACTATAGCCTTACGAGTAACGGGTATAAAATGGTTAGAA
5C_5925_XE_FOR_215	TAATACGACTCACTATAGCCGATATTCAAATTGGAAAAAAGCAATTGGAA
5C_5925_XE_FOR_226	TAATACGACTCACTATAGCCCGGTGATGTCCGCGAAAAATCCTTCGTGAA
5C_5925_XE_FOR_228	TAATACGACTCACTATAGCCGTCGTCCTCCTCGTCTTTGAGTGAATCGAA

## Sheet: XEcoRI-R
5C_5925_XE_REV_16	TTCCTAAGTAAAGAGATAGAATTTCTAGGCTCCCTTTAGTGAGGGTTAATA
5C_5925_XE_REV_22	TTCCCCGTTCAAAAAACTCTTTTTGACCTCTCCCTTTAGTGAGGGTTAATA
5C_5925_XE_REV_45	TTCAGAAACTTAAGGGATTACAAAGTTGTATCCCTTTAGTGAGGGTTAATA
5C_5925_XE_REV_55	TTCAATCGAGCGCCGTATGGTTTTTGCTTCTCCCTTTAGTGAGGGTTAATA
5C_5925_XE_REV_66	TTCTTAGCTGAGTTGATCTAACAAGTATGTTCCCTTTAGTGAGGGTTAATA
5C_5925_XE_REV_68	TTCCATCATATGGGATTTGAAAAATATGCTTCCCTTTAGTGAGGGTTAATA
5C_5925_XE_REV_73	TTCCTGTTACTAGTTAGCATTAGTTTCTCTTCCCTTTAGTGAGGGTTAATA
5C_5925_XE_REV_75	TTCGGGAGTCAACATAATATTTTCGAAAGTTCCCTTTAGTGAGGGTTAATA
5C_5925_XE_REV_79	TTCGAGTCATTCTCCTCCTCGATTCTGGCTTCCCTTTAGTGAGGGTTAATA
5C_5925_XE_REV_82	TTCTAAATTGCGTATGGCAAGCACGTTTGCTCCCTTTAGTGAGGGTTAATA
5C_5925_XE_REV_88	TTCTTATTGATTCCACCTTCGCTTTAACAGTCCCTTTAGTGAGGGTTAATA
5C_5925_XE_REV_92	TTCAATCATTTGAATGTATGTATAGTCTGGTCCCTTTAGTGAGGGTTAATA
5C_5925_XE_REV_94	TTCGAGGACTGTGAGAAGGAGTTGCAGCTCTCCCTTTAGTGAGGGTTAATA
5C_5925_XE_REV_96	TTCAGGGAGTATAGAAATTTGGAATCTGTTTCCCTTTAGTGAGGGTTAATA
5C_5925_XE_REV_100	TTCTACTTTTGGACGGCCACGATGGTCTGATCCCTTTAGTGAGGGTTAATA
5C_5925_XE_REV_104	TTCTCAGACCTGACGTCTACATCCTGACCCTCCCTTTAGTGAGGGTTAATA
5C_5925_XE_REV_108	TTCCAGTGCTCCGTGTCCTGTGACTATAAATCCCTTTAGTGAGGGTTAATA
5C_5925_XE_REV_111	TTCTTGAAGTTTCTTTTTGAAATAATAAAATCCCTTTAGTGAGGGTTAATA
5C_5925_XE_REV_123	TTCTGGATGTTAATAATTTCCTAAGTCTTTTCCCTTTAGTGAGGGTTAATA
5C_5925_XE_REV_131	TTCCAGTGATACGCTCTGTGAGCCTCGTACTCCCTTTAGTGAGGGTTAATA
5C_5925_XE_REV_133	TTCAAGCAGCCAATACGAAGCACGTCGTCCTCCCTTTAGTGAGGGTTAATA
5C_5925_XE_REV_140	TTCTAGGAGTTTTAGCCGAACTGCAAATTTTCCCTTTAGTGAGGGTTAATA
5C_5925_XE_REV_143	TTCTTGATGGTAAAAACATTCCTTGACAATTCCCTTTAGTGAGGGTTAATA
5C_5925_XE_REV_146	TTCCATGCTGGTATCTTAAGGGGGCCTTAATCCCTTTAGTGAGGGTTAATA
5C_5925_XE_REV_149	TTCAATGACTTCTGGCTGCCGGGCAACGAATCCCTTTAGTGAGGGTTAATA
5C_5925_XE_REV_153	TTCTAACCGCTTACATTTTCTCCATAGATGTCCCTTTAGTGAGGGTTAATA
5C_5925_XE_REV_155	TTCACATGTCTTCTTTAATAATAAATAAATTCCCTTTAGTGAGGGTTAATA
5C_5925_XE_REV_158	TTCACCCAACTTGTGCCAGGTGAGGACCGATCCCTTTAGTGAGGGTTAATA
5C_5925_XE_REV_165	TTCTCTGCCCGCAGCTCCCAATTTTACATCTCCCTTTAGTGAGGGTTAATA
5C_5925_XE_REV_168	TTCGGCACGCGTCTGCGTGCCGTAAAGTCATCCCTTTAGTGAGGGTTAATA
5C_5925_XE_REV_170	TTCGCTTATCGATTTCCGGATGTTGTGTACTCCCTTTAGTGAGGGTTAATA
5C_5925_XE_REV_173	TTCTATCGCCGCGGCTCCATCGCTTAACATTCCCTTTAGTGAGGGTTAATA
5C_5925_XE_REV_175	TTCTCGTTTAGTTTATCCCCAAAGAATTTTTCCCTTTAGTGAGGGTTAATA
5C_5925_XE_REV_178	TTCGTTCTCACGTCCTGAGTGCAATAAACTTCCCTTTAGTGAGGGTTAATA
5C_5925_XE_REV_188	TTCAATTGGAGCCACGGGCGAATATGCAGTTCCCTTTAGTGAGGGTTAATA
5C_5925_XE_REV_190	TTCGAAGTTTTCGTTGCAAAATAATTGAAATCCCTTTAGTGAGGGTTAATA
5C_5925_XE_REV_193	TTCCCGCTTGCATATGTACGTACATTTACATCCCTTTAGTGAGGGTTAATA
5C_5925_XE_REV_196	TTCAAATTAAGCCCCTATACACGACATTCCTCCCTTTAGTGAGGGTTAATA
5C_5925_XE_REV_206	TTCTGTAGCCTTTTATAATTTAAGGCCGCATCCCTTTAGTGAGGGTTAATA
5C_5925_XE_REV_218	TTCTTTGGCAGCGACCTAAGCAGATTTGACTCCCTTTAGTGAGGGTTAATA
5C_5925_XE_REV_227	TTCGATACCATTAGCTGCGTCGATTTGTCTTCCCTTTAGTGAGGGTTAATA
5C_5925_XE_REV_229	TTCTACGTAGTCGCTGTAATACACCGCCACTCCCTTTAGTGAGGGTTAATA
