# Supplementary material for: Interplay of pericentromeric genome organization and chromatin landscape regulates the expression of Drosophila melanogaster heterochromatic genes
Source: Epigenetics Chromatin. 2020 Oct 7;13:41. doi: 10.1186/s13072-020-00358-4 (PMC7541242; doi:10.1186/s13072-020-00358-4)
Supplement: Supplementary file 3 — Additional file 3. Datasheet for sequencing statistics of 5C and RNA sequencing datasets. [file 13072_2020_358_MOESM3_ESM.xlsx]

## Sheet: Sheet1
Sequencing statistics
5c libraries from S2 cells	Total_reads	Reads_with_RE
EcoRI_control_R1	19886320	12388948
EcoRI_control_R2	19886320	11939663
EcoRI_5C_rep1_R1	17082494	9125244
EcoRI_5C_rep1_R2	17082494	8985721
EcoRI_5C_rep2_R1	18084525	8883966
EcoRI_5C_rep2_R2	18084525	8400953
EcoRI 5C-S2_rep3_R1	7456282	3119853
EcoRI 5C-S2_rep3_R2	7456282	3114931
5C libraries from S2 cells subjected to RNAi treatment
mock EGFP RNAi-1-1_R1	11676394	5262694
mock EGFP RNAi-1-1_R2	11676394	5185776
mock EGFP RNAi-1-2_R1	16061260	6300049
mock EGFP RNAi-1-2_R2	16061260	6202029
HP1a RNAi-1-1_R1	9852692	2483049
HP1a RNAi-1-1_R2	9852692	2440180
HP1a RNAi-1-2-5C_R1	6467693	1719602
HP1a RNAi-1-2-5C_R2	6467693	1714574
Su-Var3-9 RNAi-1-1-5C_R1	7244324	1543339
Su-Var 3-9 RNAi-1-1-5C_R2	7244324	1533428
Su-Var 3-9 RNAi-1-2-5C_R1	8897699	1472056
Su-Var3-9 RNAi-1-2-5C_R2	8897699	1463860
RNA seq libraries
Sample	Reads received	quality trimming and adapter removal	Reads remaining
SO_5115_R16R_14_1_S2_R1.fastq.gz	36460496	32639485	0.895201
SO_5115_R16R_14_2_S2_R1.fastq.gz	35568137	31407915	0.883035
SO_5115_R16R_14_3_S2_R1.fastq.gz	32224911	28956270	0.898568
SO_5115_R16R_14_4_HP1 RNAi_R1.fastq.gz	35877681	31073878	0.866106
SO_5115_R16R_14_5_HP1 RNAi_R1.fastq.gz	35865416	31713740	0.884243
SO_5115_R16R_14_6_HP1_RNAi R1.fastq.gz	33659430	29810707	0.885657
SO_5115_R16R_14_7_Suvar 3-9 RNAi_R1.fastq.gz	29863858	26183402	0.876759
SO_5115_R16R_14_8_Suvar 3-9 RNAi_R1.fastq.gz	31136946	27527396	0.884075
SO_5115_R16R_14_9_Suvar 3-9 RNAi_R1.fastq.gz	24017525	19768908	0.823103
