# Supplementary material for: Interplay of pericentromeric genome organization and chromatin landscape regulates the expression of Drosophila melanogaster heterochromatic genes
Source: Epigenetics Chromatin. 2020 Oct 7;13:41. doi: 10.1186/s13072-020-00358-4 (PMC7541242; doi:10.1186/s13072-020-00358-4)
Supplement: Supplementary file 4 — Additional file 4. Datasheet for list of S2 Het MARs used in the study. [file 13072_2020_358_MOESM4_ESM.bed]

chrX	21629857	21630274	MAR9178
chrX	21667027	21667464	MAR9179
chrX	21800636	21801165	MAR9180
chrX	21803463	21803991	MAR9181
chrX	21834763	21835107	MAR9182
chrX	21841740	21842060	MAR9183
chrX	21863213	21863603	MAR9184
chrX	21870531	21871207	MAR9185
chrX	21877105	21877424	MAR9186
chrX	21879930	21880453	MAR9187
chrX	21891852	21892282	MAR9188
chrX	21918160	21918407	MAR9189
chrX	21971824	21972082	MAR9190
chrX	22004689	22005047	MAR9191
chrX	22019645	22020096	MAR9192
chrX	22033089	22033361	MAR9193
chrX	22034066	22034424	MAR9194
chrX	22037896	22038245	MAR9195
chrX	22073669	22073963	MAR9196
chrX	22083689	22083965	MAR9197
chrX	22092812	22093216	MAR9198
chrX	22137929	22138271	MAR9199
chrX	22142689	22142989	MAR9200
chrX	22163652	22163917	MAR9201
chrX	22190365	22190869	MAR9202
chrX	22205820	22206072	MAR9203
chrX	22225872	22226145	MAR9204
chrX	22236306	22236685	MAR9205
chrX	22241475	22241800	MAR9206
chrX	22260004	22260259	MAR9207
chrX	22267271	22267653	MAR9208
chrX	22270006	22270193	MAR9209
chrX	22336111	22336417	MAR9210
chrX	22421129	22421374	MAR9211
chr2L	21923053	21923440	MAR1042
chr2L	22023350	22023674	MAR1043
chr2L	22026625	22027083	MAR1044
chr2L	22044186	22044474	MAR1045
chr2L	22092455	22092765	MAR1046
chr2L	22118850	22119258	MAR1047
chr2L	22120327	22120828	MAR1048
chr2L	22132198	22132546	MAR1049
chr2L	22141150	22141456	MAR1050
chr2L	22143780	22144195	MAR1051
chr2L	22166419	22166786	MAR1052
chr2L	22239027	22239289	MAR1053
chr2L	22250919	22251255	MAR1054
chr2L	22252262	22252553	MAR1055
chr2L	22275316	22275583	MAR1056
chr2L	22311510	22311918	MAR1057
chr2L	22329572	22329794	MAR1058
chr2L	22348030	22348344	MAR1059
chr2L	22386238	22386594	MAR1060
chr2L	22415602	22416075	MAR1061
chr2L	22621016	22621378	MAR1062
chr2L	22641824	22642040	MAR1063
chr2L	22684179	22684527	MAR1064
chr2L	22877336	22877609	MAR1065
chr2L	22886799	22887326	MAR1066
chr2L	22901291	22901514	MAR1067
chr2L	22922799	22923117	MAR1068
chr2L	22931196	22931427	MAR1069
chr2L	22939000	22939291	MAR1070
chr2R	47067	47332	MAR1077
chr2R	72980	73259	MAR1078
chr2R	185261	185740	MAR1079
chr2R	193318	193593	MAR1080
chr2R	264528	264900	MAR1081
chr2R	268404	268642	MAR1082
chr2R	375407	375601	MAR1083
chr2R	440084	440517	MAR1084
chr2R	475296	475730	MAR1085
chr2R	526901	527115	MAR1086
chr2R	527552	527943	MAR1087
chr2R	587852	588318	MAR1088
chr2R	590304	590603	MAR1089
chr2R	603227	603426	MAR1090
chr2R	610752	610964	MAR1091
chr2R	656424	656640	MAR1092
chr2R	689705	690068	MAR1093
chr2R	740200	740605	MAR1094
chr2R	747567	747854	MAR1095
chr2R	773392	773714	MAR1096
chr2R	795415	795755	MAR1097
chr2R	816552	816979	MAR1098
chr2R	875055	875403	MAR1099
chr2R	937424	937929	MAR1100
chr2R	939426	939719	MAR1101
chr2R	1055495	1055734	MAR1102
chr2R	1077625	1077942	MAR1103
chr2R	1115530	1115727	MAR1104
chr2R	1189804	1190319	MAR1105
chr2R	1198986	1199294	MAR1106
chr2R	1235627	1235947	MAR1107
chr2R	1240730	1241223	MAR1108
chr2R	1258719	1259010	MAR1109
chr2R	1266976	1267289	MAR1110
chr2R	1273673	1273864	MAR1111
chr2R	1280285	1280639	MAR1112
chr2R	1328929	1329393	MAR1113
chr2R	1344564	1344926	MAR1114
chr2R	1362840	1363151	MAR1115
chr2R	1372243	1372552	MAR1116
chr3L	22858961	22859362	MAR3470
chr3L	22887163	22887690	MAR3471
chr3L	22963758	22963964	MAR3472
chr3L	22966836	22967152	MAR3473
chr3L	22994353	22994843	MAR3474
chr3L	23102729	23103045	MAR3475
chr3L	23158179	23158631	MAR3476
chr3L	23173501	23173816	MAR3477
chr3L	23315153	23315423	MAR3478
chr3L	23348060	23348442	MAR3479
chr3L	23371284	23371800	MAR3480
chr3L	23379406	23379901	MAR3481
chr3L	23388949	23389192	MAR3482
chr3L	23414917	23415143	MAR3483
chr3L	23470176	23470620	MAR3484
chr3L	23486537	23486913	MAR3485
chr3L	23489192	23489646	MAR3486
chr3L	23495854	23496043	MAR3487
chr3L	23507682	23507907	MAR3488
chr3L	23565401	23565967	MAR3489
chr3L	23618371	23618771	MAR3490
chr3L	23732401	23732759	MAR3491
chr3L	23752775	23753041	MAR3492
chr3L	23757485	23757809	MAR3493
chr3L	23824132	23824457	MAR3494
chr3L	23862681	23862911	MAR3495
chr3L	23951561	23951869	MAR3496
chr3L	23969215	23969603	MAR3497
chr3L	23977038	23977398	MAR3498
chr3L	23988647	23989034	MAR3499
chr3L	24088396	24088609	MAR3500
chr3L	24102491	24102930	MAR3501
chr3L	24140302	24140652	MAR3502
chr3L	24234104	24234367	MAR3503
chr3L	24243005	24243334	MAR3504
chr3L	24271220	24271732	MAR3505
chr3L	24275929	24276154	MAR3506
chr3L	24296667	24296927	MAR3507
chr3L	24365768	24366203	MAR3508
chr3L	24394483	24394890	MAR3509
chr3L	24414635	24414982	MAR3510
chr3L	24457930	24458249	MAR3511
chr3L	24458404	24458878	MAR3512
chr3L	24461570	24462188	MAR3513
chr3L	24462821	24463275	MAR3514
chr3L	24479287	24479554	MAR3515
chr3L	24533414	24533798	MAR3516
chr3R	1141	1668	MAR3564
chr3R	67993	68379	MAR3565
chr3R	74993	75360	MAR3566
chr3R	120798	121103	MAR3567
chr3R	134387	134808	MAR3568
chr3R	183932	184316	MAR3569
chr3R	204442	204939	MAR3570
chr3R	296781	297402	MAR3571
chr3R	322932	323414	MAR3572
chr3R	378886	379297	MAR3573
chr3R	408581	408862	MAR3574
