# Supplementary material for: Interplay of pericentromeric genome organization and chromatin landscape regulates the expression of Drosophila melanogaster heterochromatic genes
Source: Epigenetics Chromatin. 2020 Oct 7;13:41. doi: 10.1186/s13072-020-00358-4 (PMC7541242; doi:10.1186/s13072-020-00358-4)
Supplement: Supplementary file 5 — Additional file 5. Datasheet for list of differentially expressed genes in HP1a KD and Su(var)3-9 KDDatasheet for list of differentially expressed genes in HP1a KD and Su(var)3-9 KD. [file 13072_2020_358_MOESM5_ESM.xlsx]

## Sheet: within_HetGenes
"two.sided T test"
if p-value < 0.05 => Mean of S2 is significantly different than that of Condition (HP1/Suvar)
all the Het genes, including the chr*Het				total 360
USING TPM
										DEGs (<0.05)
S2- HP1	gene name	p value	p< 0.05		S2- Suvar	gene name	p value	p< 0.05		S2- HP1 (20)					S2- Suvar (9)
CG10392	sxc	0.284787	FALSE		CG10392	sxc	0.568534	FALSE		CG11739	CG11739	0.0348799			CG14636	CG14636	0.0278917
CG10395	CG10395	0.685038	FALSE		CG10395	CG10395	0.647919	FALSE		CG12473	stnB	0.0183147			CG17159	CG17159	0.0179521
CG10396	COX4L	0.21265	FALSE		CG10396	COX4L	0.102067	FALSE		CG12500	stnA	0.0183147			CG34357	CG34357	0.035611
CG10417	CG10417	0.11146	FALSE		CG10417	CG10417	0.413859	FALSE		CG12581	CG12581	0.00273156			CG40006	CG40006	0.00978632
CG10465	CG10465	0.274817	FALSE		CG10465	CG10465	0.953982	FALSE		CG14615	CG14615	0.0255067			CG41434	CG41434	0.0186299
CG10520	tub	0.444754	FALSE		CG10520	tub	0.685057	FALSE		CG14616	l(1)G0196	0.0257985			CG6675	CG6675	0.0412704
CG10712	Chro	0.375168	FALSE		CG10712	Chro	0.561854	FALSE		CG14619	Usp2	0.022076			CG9780	CG9780	0.0183749
CG1074	CG1074	0.448997	FALSE		CG1074	CG1074	0.646089	FALSE		CG14636	CG14636	0.0318105			CR33294	CR33294	0.0487141
CG1078	Fip1	0.28875	FALSE		CG1078	Fip1	0.224763	FALSE		CG17514	CG17514	0.0496146			CR41501	CR41501	0.0285958
CG10834	CG10834	0.30968	FALSE		CG10834	CG10834	0.286207	FALSE		CG18090	Dsk	0.00172163
CG10837	eIF-4B	0.067014	FALSE		CG10837	eIF-4B	0.371336	FALSE		CG18140	Cht3	0.00204509
CG1084	Cont	0.310376	FALSE		CG1084	Cont	0.383147	FALSE		CG31525	CG31525	0.0200611
CG1090	CG1090	0.338123	FALSE		CG1090	CG1090	0.25252	FALSE		CG33492	Ir41a	0.0390124			yellow -common between HP1a and Su(var)3-9 kd conditions
CG1092	CG1092	0.255206	FALSE		CG1092	CG1092	0.843666	FALSE		CG40006	CG40006	0.00599855
CG1102	MP1	0.15425	FALSE		CG1102	MP1	0.4711	FALSE		CG40498	CG40498	5.56882e-05
CG1103	CG1103	0.46079	FALSE		CG1103	CG1103	0.968104	FALSE		CG40263	MFS17	0.0410549
CG1106	Gel	0.069624	FALSE		CG1106	Gel	0.58964	FALSE		CG9559	fog	0.02758
CG1107	aux	0.698184	FALSE		CG1107	aux	0.996397	FALSE		CG9780	CG9780	0.010485
CG11100	Mes2	0.536633	FALSE		CG11100	Mes2	0.731559	FALSE		CR41501	CR41501	0.0326719
CG11109	CG11109	0.166647	FALSE		CG11109	CG11109	0.243493	FALSE		CR41602	18SrRNA-Psi:CR41602	0.0295945
CG11115	Ssl1	0.0898118	FALSE		CG11115	Ssl1	0.441767	FALSE
CG11128	slif	0.0508352	FALSE		CG11128	slif	0.382122	FALSE
CG11131	CG11131	0.733239	FALSE		CG11131	CG11131	0.733239	FALSE
CG11133	BoYb	0.264931	FALSE		CG11133	BoYb	0.474714	FALSE
CG11137	CG11137	0.579952	FALSE		CG11137	CG11137	0.759816	FALSE
CG11634	CG11634	0.42265	FALSE		CG11634	CG11634	0.311153	FALSE
CG11739	CG11739	0.0348799	TRUE		CG11739	CG11739	0.439513	FALSE
CG12061	CG12061	NA	NA		CG12061	CG12061	NA	NA
CG12414	nAChRalpha4	0.669612	FALSE		CG12414	nAChRalpha4	0.495639	FALSE
CG12446	CG12446	0.142855	FALSE		CG12446	CG12446	0.103506	FALSE
CG12449	Gfat1	0.185478	FALSE		CG12449	Gfat1	0.459525	FALSE
CG12473	stnB	0.0183147	TRUE		CG12473	stnB	0.311345	FALSE
CG12500	stnA	0.0183147	TRUE		CG12500	stnA	0.311345	FALSE
CG12547	CG12547	0.223759	FALSE		CG12547	CG12547	0.234672	FALSE
CG12559	rl	0.678747	FALSE		CG12559	rl	0.780048	FALSE
CG12567	CG12567	0.235243	FALSE		CG12567	CG12567	0.520244	FALSE
CG12576	CG12576	0.158121	FALSE		CG12576	CG12576	0.36435	FALSE
CG12581	CG12581	0.00273156	TRUE		CG12581	CG12581	0.532951	FALSE
CG12582	beta-Man	0.135617	FALSE		CG12582	beta-Man	0.21847	FALSE
CG12586	Mur82C	0.215881	FALSE		CG12586	Mur82C	0.26963	FALSE
CG12630	tio	0.057191	FALSE		CG12630	tio	0.057191	FALSE
CG12768	CG12768	0.994256	FALSE		CG12768	CG12768	0.994732	FALSE
CG12775	RpL21	0.343844	FALSE		CG12775	RpL21	0.512813	FALSE
CG13865	CG13865	0.241803	FALSE		CG13865	CG13865	0.949097	FALSE
CG1421	CG1421	NA	NA		CG1421	CG1421	NA	NA
CG1428	CG1428	0.277227	FALSE		CG1428	CG1428	0.213035	FALSE
CG14464	CG14464	0.5726	FALSE		CG14464	CG14464	0.804179	FALSE
CG14613	CG14613	0.59605	FALSE		CG14613	CG14613	0.673731	FALSE
CG14614	wap	0.0964426	FALSE		CG14614	wap	0.419354	FALSE
CG14615	CG14615	0.0255067	TRUE		CG14615	CG14615	0.571207	FALSE
CG14616	l(1)G0196	0.0257985	TRUE		CG14616	l(1)G0196	0.40221	FALSE
CG14617	Cp110	0.877577	FALSE		CG14617	Cp110	0.634486	FALSE
CG14618	CG14618	0.990066	FALSE		CG14618	CG14618	0.183722	FALSE
CG14619	Usp2	0.022076	TRUE		CG14619	Usp2	0.191999	FALSE
CG14620	tilB	0.222768	FALSE		CG14620	tilB	0.261823	FALSE
CG14621	CG14621	0.280916	FALSE		CG14621	CG14621	0.488308	FALSE
CG14636	CG14636	0.0318105	TRUE		CG14636	CG14636	0.0278917	TRUE
CG14637	abs	0.409776	FALSE		CG14637	abs	0.785473	FALSE
CG14639	TwdlF	0.370378	FALSE		CG14639	TwdlF	0.79084	FALSE
CG14640	TwdlV	NA	NA		CG14640	TwdlV	NA	NA
CG14641	CG14641	0.608701	FALSE		CG14641	CG14641	0.848095	FALSE
CG14642	CG14642	0.9973	FALSE		CG14642	CG14642	0.400263	FALSE
CG14643	TwdlG	0.141158	FALSE		CG14643	TwdlG	0.493654	FALSE
CG14644	CG14644	0.379392	FALSE		CG14644	CG14644	0.251643	FALSE
CG14645	CG14645	0.971885	FALSE		CG14645	CG14645	0.614957	FALSE
CG14646	CG14646	0.250708	FALSE		CG14646	CG14646	0.709758	FALSE
CG14647	CG14647	0.680449	FALSE		CG14647	CG14647	0.817691	FALSE
CG14648	lost	0.106275	FALSE		CG14648	lost	0.204699	FALSE
CG14650	CG14650	0.917246	FALSE		CG14650	CG14650	0.946719	FALSE
CG14651	CG14651	0.057191	FALSE		CG14651	CG14651	0.057191	FALSE
CG15218	CycK	0.686773	FALSE		CG15218	CycK	0.488233	FALSE
CG15219	CG15219	0.828699	FALSE		CG15219	CG15219	0.434982	FALSE
CG15848	Scp1	0.42265	FALSE		CG15848	Scp1	0.42265	FALSE
CG17018	CG17018	0.222454	FALSE		CG17018	CG17018	0.931582	FALSE
CG17082	conu	0.269221	FALSE		CG17082	conu	0.542843	FALSE
CG17159	CG17159	0.0734815	FALSE		CG17159	CG17159	0.0179521	TRUE
CG17162	CG17162	0.622993	FALSE		CG17162	CG17162	0.727382	FALSE
CG17163	CG17163	0.352246	FALSE		CG17163	CG17163	0.28113	FALSE
CG17167	CG17167	0.313315	FALSE		CG17167	CG17167	0.30396	FALSE
CG17168	CG17168	0.736673	FALSE		CG17168	CG17168	0.714943	FALSE
CG17169	CG17169	NA	NA		CG17169	CG17169	NA	NA
CG17170	su(f)	0.696245	FALSE		CG17170	su(f)	0.849934	FALSE
CG17172	ATbp	0.448104	FALSE		CG17172	ATbp	0.420449	FALSE
CG17374	FASN3	0.23814	FALSE		CG17374	FASN3	1	FALSE
CG17397	MED21	0.492221	FALSE		CG17397	MED21	0.862826	FALSE
CG17420	RpL15	0.0912202	FALSE		CG17420	RpL15	0.986281	FALSE
CG17436	vtd	0.385946	FALSE		CG17436	vtd	0.756477	FALSE
CG17454	CG17454	0.580095	FALSE		CG17454	CG17454	0.663203	FALSE
CG17484	p120ctn	0.287471	FALSE		CG17484	p120ctn	0.632911	FALSE
CG17486	CG17486	0.25328	FALSE		CG17486	CG17486	0.764675	FALSE
CG17489	RpL5	0.226905	FALSE		CG17489	RpL5	0.862723	FALSE
CG17490	CG17490	0.407581	FALSE		CG17490	CG17490	0.543825	FALSE
CG17493	CG17493	0.0942449	FALSE		CG17493	CG17493	0.259771	FALSE
CG17494	Slmap	0.203006	FALSE		CG17494	Slmap	0.369851	FALSE
CG17514	CG17514	0.0496146	TRUE		CG17514	CG17514	0.418249	FALSE
CG17515	Rab21	0.228284	FALSE		CG17515	Rab21	0.917254	FALSE
CG17520	CkIIalpha	0.419169	FALSE		CG17520	CkIIalpha	0.503587	FALSE
CG17521	RpL10	0.147328	FALSE		CG17521	RpL10	0.464199	FALSE
CG17528	CG17528	0.297025	FALSE		CG17528	CG17528	0.870744	FALSE
CG17540	Spf45	0.586105	FALSE		CG17540	Spf45	0.660002	FALSE
CG17594	scro	0.706726	FALSE		CG17594	scro	0.695333	FALSE
CG17596	S6kII	0.0821472	FALSE		CG17596	S6kII	0.411561	FALSE
CG17598	CG17598	0.367105	FALSE		CG17598	CG17598	0.396106	FALSE
CG17599	CG17599	0.426924	FALSE		CG17599	CG17599	0.447966	FALSE
CG17600	CG17600	0.403737	FALSE		CG17600	CG17600	0.674959	FALSE
CG17601	CG17601	0.326911	FALSE		CG17601	CG17601	0.891084	FALSE
CG17665	IntS3	0.241595	FALSE		CG17665	IntS3	0.562955	FALSE
CG17678	cta	0.324389	FALSE		CG17678	cta	0.323812	FALSE
CG17683	CG17683	0.237492	FALSE		CG17683	CG17683	0.744727	FALSE
CG17684	CG17684	0.846485	FALSE		CG17684	CG17684	0.42265	FALSE
CG17698	CG17698	0.192868	FALSE		CG17698	CG17698	0.592158	FALSE
CG17704	Nipped-B	0.056397	FALSE		CG17704	Nipped-B	0.127123	FALSE
CG17715	CG17715	0.494289	FALSE		CG17715	CG17715	0.835223	FALSE
CG17883	CG17883	0.358041	FALSE		CG17883	CG17883	0.864199	FALSE
CG17947	alpha-Cat	0.175675	FALSE		CG17947	alpha-Cat	0.441292	FALSE
CG18001	RpL38	0.546788	FALSE		CG18001	RpL38	0.899945	FALSE
CG18028	lt	0.281742	FALSE		CG18028	lt	0.885476	FALSE
CG18090	Dsk	0.00172163	TRUE		CG18090	Dsk	1	FALSE
CG18140	Cht3	0.00204509	TRUE		CG18140	Cht3	0.438164	FALSE
CG18143	DhpD	0.734828	FALSE		CG18143	DhpD	0.452769	FALSE
CG1832	Clamp	0.628761	FALSE		CG1832	Clamp	0.551965	FALSE
CG2528	CG2528	0.42265	FALSE		CG2528	CG2528	0.42265	FALSE
CG2682	d4	0.168966	FALSE		CG2682	d4	0.29353	FALSE
CG2893	zyd	NA	NA		CG2893	zyd	NA	NA
CG2944	gus	0.721535	FALSE		CG2944	gus	0.785797	FALSE
CG2981	TpnC41C	0.643718	FALSE		CG2981	TpnC41C	0.722585	FALSE
CG30440	CG30440	0.0926597	FALSE		CG30440	CG30440	0.0928164	FALSE
CG30441	CG30441	0.103961	FALSE		CG30441	CG30441	0.247566	FALSE
CG3107	CG3107	0.357981	FALSE		CG3107	CG3107	0.439226	FALSE
CG3136	Atf6	0.144344	FALSE		CG3136	Atf6	0.166275	FALSE
CG31516	CG31516	0.0581734	FALSE		CG31516	CG31516	0.151823	FALSE
CG31519	Or82a	0.513232	FALSE		CG31519	Or82a	0.963411	FALSE
CG31522	CG31522	0.865282	FALSE		CG31522	CG31522	0.611241	FALSE
CG31523	CG31523	0.97578	FALSE		CG31523	CG31523	0.890585	FALSE
CG31525	CG31525	0.0200611	TRUE		CG31525	CG31525	0.583273	FALSE
CG31526	CG31526	0.574435	FALSE		CG31526	CG31526	0.42265	FALSE
CG31528	CG31528	0.42265	FALSE		CG31528	CG31528	NA	NA
CG31600	CG31600	NA	NA		CG31600	CG31600	NA	NA
CG31601	CG31601	0.92464	FALSE		CG31601	CG31601	0.580369	FALSE
CG31693	CG31693	0.42265	FALSE		CG31693	CG31693	0.797171	FALSE
CG31702	CG31702	NA	NA		CG31702	CG31702	NA	NA
CG31703	CG31703	0.42265	FALSE		CG31703	CG31703	0.752453	FALSE
CG32230	ND-MLRQ	0.995636	FALSE		CG32230	ND-MLRQ	0.876328	FALSE
CG32350	Vps11	0.218418	FALSE		CG32350	Vps11	0.469356	FALSE
CG32461	CG32461	0.0500922	FALSE		CG32461	CG32461	0.0539683	FALSE
CG32490	cpx	0.194054	FALSE		CG32490	cpx	0.176548	FALSE
CG32499	Cda4	0.776898	FALSE		CG32499	Cda4	0.776898	FALSE
CG3262	CG3262	0.529899	FALSE		CG3262	CG3262	0.71494	FALSE
CG3278	Tif-IA	0.395129	FALSE		CG3278	Tif-IA	0.562986	FALSE
CG32944	CG32944	0.887071	FALSE		CG32944	CG32944	0.688867	FALSE
CG32945	CG32945	0.42265	FALSE		CG32945	CG32945	0.42265	FALSE
CG33169	CG33169	0.699161	FALSE		CG33169	CG33169	1	FALSE
CG33170	CG33170	0.57167	FALSE		CG33170	CG33170	0.480188	FALSE
CG33217	CG33217	0.362224	FALSE		CG33217	CG33217	0.490886	FALSE
CG33492	Ir41a	0.0390124	TRUE		CG33492	Ir41a	0.251125	FALSE
CG33554	Nipped-A	0.0764172	FALSE		CG33554	Nipped-A	0.175825	FALSE
CG34031	CG34031	0.333516	FALSE		CG34031	CG34031	0.334774	FALSE
CG34112	CG34112	NA	NA		CG34112	CG34112	NA	NA
CG34137	CG34137	0.208701	FALSE		CG34137	CG34137	0.232048	FALSE
CG34173	CG34173	NA	NA		CG34173	CG34173	NA	NA
CG34305	CG34305	0.249192	FALSE		CG34305	CG34305	0.297178	FALSE
CG34334	CG34334	0.544736	FALSE		CG34334	CG34334	0.638405	FALSE
CG34357	CG34357	0.121436	FALSE		CG34357	CG34357	0.035611	TRUE
CG34425	CG34425	0.849022	FALSE		CG34425	CG34425	0.42265	FALSE
CG3635	CG3635	0.762972	FALSE		CG3635	CG3635	0.666745	FALSE
CG3651	CG3651	0.100433	FALSE		CG3651	CG3651	0.541834	FALSE
CG40002	ND-AGGG	0.0905469	FALSE		CG40002	ND-AGGG	0.339337	FALSE
CG40006	CG40006	0.00599855	TRUE		CG40006	CG40006	0.00978632	TRUE
CG40041	Gpb5	0.466585	FALSE		CG40041	Gpb5	0.880368	FALSE
CG40042	Tim23	0.600236	FALSE		CG40042	Tim23	0.935526	FALSE
CG40045	CG40045	0.213983	FALSE		CG40045	CG40045	0.470443	FALSE
CG40049	mRpS5	0.275482	FALSE		CG40049	mRpS5	0.364375	FALSE
CG40050	nvd	0.847739	FALSE		CG40050	nvd	0.630991	FALSE
CG40064	ARY	NA	NA		CG40064	ARY	NA	NA
CG40080	Haspin	0.234047	FALSE		CG40080	Haspin	0.410294	FALSE
CG40127	RNASEK	0.195475	FALSE		CG40127	RNASEK	0.795431	FALSE
CG40129	Gprk1	0.14081	FALSE		CG40129	Gprk1	0.331644	FALSE
CG40160	CG40160	0.0610552	FALSE		CG40160	CG40160	0.722965	FALSE
CG40178	CG40178	0.521317	FALSE		CG40178	CG40178	0.546003	FALSE
CG40191	CG40191	0.691551	FALSE		CG40191	CG40191	0.989115	FALSE
CG40198	CG40198	5.56882e-05	TRUE		CG40198	CG40198	0.0744937	FALSE
CG40218	Yeti	0.214291	FALSE		CG40218	Yeti	0.29186	FALSE
CG40228	CG40228	0.84534	FALSE		CG40228	CG40228	0.938251	FALSE
CG40263	MFS17	0.0410549	TRUE		CG40263	MFS17	0.720833	FALSE
CG40293	Stlk	0.282201	FALSE		CG40293	Stlk	0.53495	FALSE
CG40298	CG40298	0.178592	FALSE		CG40298	CG40298	0.179922	FALSE
CG40300	AGO3	0.164853	FALSE		CG40300	AGO3	0.910804	FALSE
CG40305	FucTC	0.4871	FALSE		CG40305	FucTC	0.871957	FALSE
CG40351	Set1	0.0770857	FALSE		CG40351	Set1	0.445359	FALSE
CG40410	Alg-2	0.149189	FALSE		CG40410	Alg-2	0.14157	FALSE
CG40439	CG40439	0.355752	FALSE		CG40439	CG40439	0.431882	FALSE
CG40451	Tim17b	0.258892	FALSE		CG40451	Tim17b	0.494103	FALSE
CG40452	Snap25	0.203861	FALSE		CG40452	Snap25	0.720963	FALSE
CG40470	CG40470	0.3814	FALSE		CG40470	CG40470	0.647874	FALSE
CG40485	CG40485	0.638566	FALSE		CG40485	CG40485	0.456805	FALSE
CG40486	CG40486	NA	NA		CG40486	CG40486	NA	NA
CG40498	CG40498	0.373384	FALSE		CG40498	CG40498	0.710706	FALSE
CG40733	RYa	NA	NA		CG40733	RYa	NA	NA
CG41099	CG41099	0.138264	FALSE		CG41099	CG41099	0.422979	FALSE
CG41106	CG41106	NA	NA		CG41106	CG41106	NA	NA
CG41128	CG41128	0.166025	FALSE		CG41128	CG41128	0.25684	FALSE
CG41242	CG41242	NA	NA		CG41242	CG41242	NA	NA
CG41265	l(2)41Ab	0.151842	FALSE		CG41265	l(2)41Ab	0.953334	FALSE
CG41284	CG41284	0.108696	FALSE		CG41284	CG41284	0.506078	FALSE
CG41378	CG41378	0.161156	FALSE		CG41378	CG41378	0.988974	FALSE
CG41434	CG41434	0.355891	FALSE		CG41434	CG41434	0.0186299	TRUE
CG41623	UQCR-11	0.508379	FALSE		CG41623	UQCR-11	0.578533	FALSE
CG41624	spok	0.42265	FALSE		CG41624	spok	NA	NA
CG42345	laccase2	0.121195	FALSE		CG42345	laccase2	0.508288	FALSE
CG42346	CG42346	0.925493	FALSE		CG42346	CG42346	0.207142	FALSE
CG42352	Ir40a	0.288773	FALSE		CG42352	Ir40a	0.338275	FALSE
CG42402	CG42402	0.283975	FALSE		CG42402	CG42402	0.76789	FALSE
CG6675	CG6675	0.110564	FALSE		CG6675	CG6675	0.0412704	TRUE
CG6691	ttm3	NA	NA		CG6691	ttm3	NA	NA
CG8385	Arf79F	0.588115	FALSE		CG8385	Arf79F	0.522558	FALSE
CG9559	fog	0.02758	TRUE		CG9559	fog	0.443723	FALSE
CG9766	CG9766	0.0576301	FALSE		CG9766	CG9766	0.287822	FALSE
CG9768	hkb	0.183503	FALSE		CG9768	hkb	0.607468	FALSE
CG9772	Skp2	0.0943965	FALSE		CG9772	Skp2	0.147293	FALSE
CG9776	CG9776	0.320562	FALSE		CG9776	CG9776	0.203934	FALSE
CG9778	Syt14	0.190993	FALSE		CG9778	Syt14	0.21022	FALSE
CG9779	Vps24	0.455492	FALSE		CG9779	Vps24	0.719378	FALSE
CG9780	CG9780	0.010485	TRUE		CG9780	CG9780	0.0183749	TRUE
CG9791	CG9791	0.554511	FALSE		CG9791	CG9791	0.423729	FALSE
CG9795	CG9795	0.613659	FALSE		CG9795	CG9795	0.712423	FALSE
CG9804	CG9804	0.147295	FALSE		CG9804	CG9804	0.774746	FALSE
CG9805	eIF3-S10	0.25214	FALSE		CG9805	eIF3-S10	0.277124	FALSE
CG9809	srl	0.355438	FALSE		CG9809	srl	0.294858	FALSE
CG9853	CG9853	0.267542	FALSE		CG9853	CG9853	0.688306	FALSE
CG9855	CG9855	0.0997328	FALSE		CG9855	CG9855	0.11018	FALSE
CR12628	CR12628	0.423367	FALSE		CR12628	CR12628	0.564759	FALSE
CR14638	TwdlU	0.469925	FALSE		CR14638	TwdlU	0.745833	FALSE
CR32907	snoRNA:Me28S-G764	NA	NA		CR32907	snoRNA:Me28S-G764	NA	NA
CR33294	CR33294	0.051915	FALSE		CR33294	CR33294	0.0487141	TRUE
CR33987	CR33987	0.42265	FALSE		CR33987	CR33987	NA	NA
CR40190	CR40190	0.254825	FALSE		CR40190	CR40190	0.436598	FALSE
CR40677	2SrRNA-Psi:CR40677	0.140377	FALSE		CR40677	2SrRNA-Psi:CR40677	0.464294	FALSE
CR41440	CR41440	0.171344	FALSE		CR41440	CR41440	0.480608	FALSE
CR41501	CR41501	0.0326719	TRUE		CR41501	CR41501	0.0285958	TRUE
CR41504	CR41504	NA	NA		CR41504	CR41504	NA	NA
CR41506	CR41506	0.473746	FALSE		CR41506	CR41506	0.940307	FALSE
CR41507	CR41507	NA	NA		CR41507	CR41507	NA	NA
CR41508	CR41508	NA	NA		CR41508	CR41508	NA	NA
CR41509	CR41509	0.619217	FALSE		CR41509	CR41509	0.660533	FALSE
CR41597	CR41597	0.863198	FALSE		CR41597	CR41597	0.95433	FALSE
CR41601	CR41601	0.273893	FALSE		CR41601	CR41601	0.639011	FALSE
CR41602	18SrRNA-Psi:CR41602	0.0295945	TRUE		CR41602	18SrRNA-Psi:CR41602	0.1795	FALSE
CR42201	CR42201	NA	NA		CR42201	CR42201	NA	NA

## Sheet: Upregulated genome-wide
HP1a RNAi (FDR <0.05)						Suvar 3-9 RNAi (FDR <0.05)						Common (FDR <0.05)
CG ID	Common name	Chromosome	Start	Stop		CG ID	Common name	Chromosome	Start	Stop		CG ID	Common name	Chromosome	Start	Stop
HP1						Suvar						Both
CG11374	CG11374	chr2L	76348	77783		CG3662	CG3662	chr2L	821289	824337		CG11372	galectin	chr2L	71757	76211
CG11561	smo	chr2L	277582	282167		CG7261	TBCD	chr2L	2147518	2151664		CG31671	tho2	chr2L	2137350	2145187
CG11838	rempA	chr2L	553742	560310		CG2855	aph-1	chr2L	2766233	2767281		CG17264	CG17264	chr2L	3018508	3021506
CG17224	CG17224	chr2L	3016441	3018308		CG9131	slmo	chr2L	6046516	6048706		CG7224	Sirup	chr2L	7998869	7999676
CG14005	CG14005	chr2L	5800517	5801975		CG8475	CG8475	chr2L	8190808	8196918		CG6137	aub	chr2L	10997819	11001476
CG8683	mon2	chr2L	8116965	8124010		CG8455	PGAP5	chr2L	8198882	8200652		CG6582	Aac11	chr2L	17474912	17477888
CG8668	CG8668	chr2L	8127001	8133989		CG7870	wol	chr2L	8301345	8302985		CG12107	CG12107	chr2R	3561955	3562867
CG8409	Su(var)205	chr2L	8209626	8211122		CG14273	CG14273	chr2L	8342695	8344378		CG8014	Rme-8	chr2R	5055268	5064766
CG4602	Srp54	chr2L	9912911	9915044		CG31865	Ada1-1	chr2L	11996809	11997965		CG6692	Cp1	chr2R	9848180	9855486
CG4600	yip2	chr2L	9915253	9917220		CG12317	JhI-21	chr2L	12051755	12056042		CG3907	CG3907	chr2R	19907421	19909821
CG4598	CG4598	chr2L	9918618	9920120		CG10383	CG10383	chr2L	18690904	18695602		CG4769	Cyt-c1	chr3L	5353311	5355898
CG5722	Npc1a	chr2L	10213812	10221216		CG10373	Jwa	chr2L	18704570	18705703		CG18135	CG18135	chr3L	18983126	18991383
CG5640	Utx	chr2L	10272325	10278811		CG10449	Catsup	chr2L	19041862	19043614		CG9330	CG9330	chr3L	19579353	19582211
CG5787	CG5787	chr2L	12708792	12712952		CG9318	TM9SF2	chr2L	20730416	20734309		CG8478	CG8478	chr3R	5589372	5591857
CG31731	CG31731	chr2L	13784084	13790562		CG8068	Su(var)2-10	chr2R	5003627	5009505		CG8289	CG8289	chrX	17527724	17530077
CG10223	Top2	chr2L	19447365	19453490		CG8806	prel	chr2R	5311592	5313612		CG17170	su(f)	chrXHet	75589	80249
CG15218	CycK	chr2L	22124285	22130142		CG12389	Fpps	chr2R	7193016	7195033
CG17489	RpL5	chr2L	22425011	22429616		CG6953	fat-spondin	chr2R	12941507	12946804
CG8046	CG8046	chr2R	5049542	5052472		CG5733	Nup75	chr2R	14052199	14054645
CG12129	CG12129	chr2R	5920809	5922203		CG10160	ImpL3	chr3L	6252205	6255794
CG13197	CG13197	chr2R	7578790	7585290		CG10923	Klp67A	chr3L	9355736	9360146
CG6061	mip120	chr2R	9393935	9400617		CG3797	CG3797	chr3L	19052500	19055916
CG12295	stj	chr2R	9693299	9707076		CG7611	CG7611	chr3L	21516286	21521263
CG8320	CG8320	chr2R	11879913	11881212		CG17420	RpL15	chr3LHet	2397791	2398981
CG9000	ste24a	chr2R	12887749	12889446		CG14642	CG14642	chr3R	66767	68439
CR32886	Uhg1	chr2R	13586602	13590849		CG1092	CG1092	chr3R	92492	94038
CG5788	Ubc10	chr2R	13675917	13676915		CG9775	CG9775	chr3R	463732	467560
CG5174	CG5174	chr2R	14308918	14313726		CG1081	Rheb	chr3R	1394643	1396213
CG18605	CG18605	chr2R	14865019	14866784		CG2097	Sym	chr3R	1563900	1568198
CG13868	CG13868	chr2R	16196282	16204422		CG2698	CG2698	chr3R	3827284	3831755
CR33765	snoRNA:Psi18S-841a	chr2R	17214561	17214704		CG31360	CG31360	chr3R	13510819	13511529
CR34556	snoRNA:Psi18S-1389a	chr2R	17221439	17221597		CG7957	MED17	chr3R	14014794	14016987
CG17921	HmgZ	chr2R	17584993	17595366		CG4686	CG4686	chr3R	15690218	15692591
CG6339	rad50	chr2R	18308518	18312987		CG1471	CDase	chr3R	26285243	26291458
CG30170	bgcn	chr2R	19740793	19746444		CG2052	dati	chr4	396266	416231
CG30424	CG30424	chr2R	20852798	20854821		CG3456	Mct1	chrX	2083221	2099406
CG7995	Gk	chr3L	1738407	1745421		CG4766	CG4766	chrX	5891541	5894830
CG12002	Pxn	chr3L	2601455	2630064		CG15211	CG15211	chrX	10666574	10673014
CG14967	CG14967	chr3L	3210992	3218920		CG6540	CG6540	chrX	18542215	18543522
CG17498	mad2	chr3L	5805235	5806193		CG9577	CG9577	chrX	20060706	20062113
CG8588	pst	chr3L	7350375	7353363		CG6476	NA	NA	NA	NA
CG8571	smid	chr3L	7374714	7378737
CG12262	CG12262	chr3L	7712450	7714572
CG32368	CG32368	chr3L	7908537	7908946
CG7927	CG7927	chr3L	8103468	8106506
CG7504	CG7504	chr3L	8124529	8130598
CG33926	CG33926	chr3L	9436332	9439488
CG6091	CG6091	chr3L	11598536	11602565
CR34641	snoRNA:Psi18S-920	chr3L	11816084	11816224
CG10682	vih	chr3L	12497392	12498921
CG33261	Trl	chr3L	14741029	14754149
CG12713	CG12713	chr3L	15825564	15827047
CG9594	Chd3	chr3L	19440273	19443338
CG11451	Spc105R	chr3L	20793510	20799953
CG32436	CG32436	chr3L	21337133	21348149
CG11471	Aats-ile	chr3L	22281765	22285910
CG10712	Chro	chr3L	22866802	22872084
CG9366	RhoL	chr3R	5322823	5328303
CG6019	mus308	chr3R	8531245	8538021
CG7649	Meltrin	chr3R	10490629	10523014
CG3158	spn-E	chr3R	11663141	11670137
CG7719	gwl	chr3R	14572092	14576082
CG6755	EloA	chr3R	19077285	19080793
CR31379	snRNA:U6:96Aa	chr3R	20381810	20381916
CR32867	snRNA:U6:96Ab	chr3R	20382414	20382520
CR31539	snRNA:U6:96Ac	chr3R	20382937	20383043
CG6875	asp	chr3R	20579571	20586235
CR34621	snoRNA:Psi28S-3405c	chr3R	24427869	24428008
CG7831	ncd	chr3R	25630012	25632849
CR34629	snoRNA:Psi28S-2626	chr3R	26033620	26033761
CG32796	boi	chrX	2338200	2364076
CG2904	ec	chrX	3705731	3751654
CG2930	CG2930	chrX	3763006	3774412
CG32783	CG32783	chrX	3839076	3842493
CG3568	CG3568	chrX	4436663	4438530
CG3429	swa	chrX	6257451	6259741
CR34595	snoRNA:Psi28S-1192c	chrX	17038140	17038273
CR34596	snoRNA:Psi28S-1192b	chrX	17038316	17038453
CR34602	snoRNA:Psi18S-1854a	chrX	17039936	17040074
CG6891	CG6891	chrX	18669261	18675378
CG17800I	NA	NA	NA	NA
CG2913	NA	NA	NA	NA

## Sheet: Downregulated genome-wide
HP1a RNAi (FDR <0.05)						Suvar 3-9 RNAi (FDR <0.05)						Common (FDR <0.05)
CG ID	Common name	Chromosome	Start	Stop		CG ID	Common name	Chromosome	Start	Stop		CG ID	Common name	Chromosome	Start	Stop
CG2718	Gs1	chr2L	132077	134472		CG15824	CG15824	chr2L	877172	885141		CG7254	GlyP	chr2L	2130813	2137296
CG3625	CG3625	chr2L	283385	291795		CG4644	mtRNApol	chr2L	1103254	1108373		CG10021	bowl	chr2L	3771700	3784121
CG4427	cbt	chr2L	476446	479688		CG31666	chinmo	chr2L	1651258	1704682		CG17292	CG17292	chr2L	8370454	8374250
CG5481	robo2	chr2L	1380086	1420453		CG4267	CG4267	chr2L	2242378	2245274		CG3811	Oatp30B	chr2L	9521210	9540060
CG17646	CG17646	chr2L	1732524	1750612		CG11324	homer	chr2L	6719394	6723359		CG31764	vir-1	chr2L	12403270	12423439
CG33196	dpy	chr2L	4477462	4614300		CG10377	Hrb27C	chr2L	6920704	6932057		CG9008	CG9008	chr2L	13774340	13780165
CG12787	hoe1	chr2L	4908581	4932384		CG4494	smt3	chr2L	6966780	6967644		CG5559	Sytalpha	chr2L	17592260	17604387
CG33995	CG33995	chr2L	5043270	5048365		CG13780	Pvf2	chr2L	7069536	7084635		CG10363	Tep4	chr2L	19548507	19556451
CG9232	Galt	chr2L	6666264	6668033		CG7231	CG7231	chr2L	7983946	7986785		CG42396	wech	chr2R	3366358	3377328
CG11331	Spn27A	chr2L	6671065	6673347		CG31605	Bsg	chr2L	8083420	8116531		CG1600	Drat	chr2R	3413623	3420486
CG7052	Tep2	chr2L	7693727	7701601		CG31897	CG31897	chr2L	8442447	8445815		CG2064	CG2064	chr2R	3553333	3554848
CG7144	LKRSDH	chr2L	7791175	7795959		CG13096	CG13096	chr2L	8509069	8511866		CG1553	Nop17l	chr2R	3688290	3693890
CG17608	fu12	chr2L	8449691	8463994		CG4379	Pka-C1	chr2L	9682315	9699297		CG8714	sut1	chr2R	3970481	3974656
CG17834	CG17834	chr2L	8529141	8541439		CG12283	kek1	chr2L	12817000	12822787		CG15862	Pka-R2	chr2R	5881395	5913547
CG9310	Hnf4	chr2L	8687226	8709611		CG4170	vig	chr2L	15062931	15070316		CG11883	CG11883	chr2R	6505167	6529312
CG31705	CG31705	chr2L	11523021	11528205		CG3938	CycE	chr2L	15727581	15748150		CG8983	ERp60	chr2R	7775073	7778484
CG5075	Vha68-3	chr2L	12978786	12981293		CG31815	CG31815	chr2L	16605822	16607321		CG8468	CG8468	chr2R	10107403	10118125
CG4559	Idgf3	chr2L	16450907	16455194		CG42238	CG42238	chr2L	20965520	21052164		CG10248	Cyp6a8	chr2R	10774676	10776515
CG5953	CG5953	chr2L	16508078	16532877		CG1762	Itgbn	chr2L	21053033	21058044		CG8102	ND-51L2	chr2R	11184269	11185834
CG10305	RpS26	chr2L	18441335	18443277		CG2225	CG2225	chr2L	21663806	21677530		CG8166	unc-5	chr2R	11227977	11255805
CG18140	Cht3	chr2L	22892306	22918647		CG18817	Tsp42Ea	chr2R	2880181	2891764		CG5119	pAbp	chr2R	14027583	14034696
CG30440	CG30440	chr2R	1355824	1383366		CG2204	Galphao	chr2R	6325490	6353206		CG17530	GstE6	chr2R	14293516	14294266
CG30438	CG30438	chr2R	1384179	1437048		CG12052	lola	chr2R	6369399	6430796		CG15671	cv-2	chr2R	17242520	17266969
CG11143	Inos	chr2R	3342427	3346379		CG12340	wde	chr2R	6687925	6696443		CG3616	Cyp9c1	chr2R	20518586	20520446
CG34220	CG34220	chr2R	5928570	5931012		CG8357	Drep1	chr2R	7932117	7937677		CG13893	CG13893	chr3L	599094	604008
CG11765	Prx2540-2	chr2R	6306223	6307266		CG8545	CG8545	chr2R	8356156	8359227		CG13895	CG13895	chr3L	705948	708205
CG33473	luna	chr2R	6865461	7003883		CG18250	Dg	chr2R	11968681	11986069		CG34056	CG34056	chr3L	895951	897364
CG33503	Cyp12d1-d	chr2R	7011163	7013152		CG17524	GstE3	chr2R	14288218	14288972		CG16758	CG16758	chr3L	2499372	2503606
CG8975	RnrS	chr2R	7870650	7872898		CG13563	CG13563	chr2R	19942829	19945122		CG42245	CG42245	chr3L	2631715	2641984
CG8118	mam	chr2R	9878708	9947861		CG3401	betaTub60D	chr2R	20193404	20200622		CG1869	Cht7	chr3L	3090985	3106958
CG8503	CG8503	chr2R	10131283	10133571		CG3217	CkIIalpha-i3	chr3L	708601	710607		CG10063	CG10063	chr3L	6964679	6965567
CG10119	LamC	chr2R	10458315	10463276		CG1004	rho	chr3L	1463811	1468944		CG6776	GstO3	chr3L	8511985	8513395
CG10245	Cyp6a20	chr2R	10769623	10771551		CG32423	shep	chr3L	5148921	5271044		CG4183	Hsp26	chr3L	9369518	9370527
CG8256	Gpo-1	chr2R	11745257	11750260		CG7015	Unr	chr3L	8425422	8435481		CG4466	Hsp27	chr3L	9377163	9378794
CG8322	ATPCL	chr2R	11881036	11888795		CG5654	yps	chr3L	12114374	12118250		CG7958	tna	chr3L	10850989	10869596
CG8250	Alk	chr2R	12512798	12527516		CG3836	stwl	chr3L	14396030	14403039		CG7590	scyl	chr3L	11245407	11249272
CG5210	CG5210	chr2R	12578527	12581256		CG16807	roq	chr3L	16364038	16371666		CG6084	CG6084	chr3L	11613635	11617481
CG8908	CG8908	chr2R	16152425	16158499		CG6064	Crtc	chr3L	17652918	17662334		CG6603	Hsc70Cb	chr3L	14030119	14036786
CG11299	Sesn	chr2R	19601423	19622369		CG5992	Adgf-A	chr3L	17744831	17757258		CG7266	Eip71CD	chr3L	15504152	15506302
CG16936	GstE12	chr2R	20654241	20655695		CG11614	nkd	chr3L	18996841	19038549		CG13248	CG13248	chr3L	20400203	20403666
CG12030	Gale	chr3L	648555	651311		CG4786	Rcd2	chr3L	20521072	20533517		CG32425	CG32425	chr3L	20490423	20507207
CG9148	scf	chr3L	1298672	1300389		CG7900	CG7900	chr3R	3919846	3930805		CG31366	Hsp70Aa	chr3R	7779885	7782266
CG10863	CG10863	chr3L	3941008	3942465		CG9748	bel	chr3R	4480697	4486483		CG18743	Hsp70Ab	chr3R	7784257	7786631
CG11347	DOR	chr3L	4406943	4420648		CG8874	FER	chr3R	5193325	5220268		CG3397	CG3397	chr3R	7808820	7810263
CG10072	sgl	chr3L	6952654	6957858		CG8884	Sap47	chr3R	11760822	11787846		CG10045	GstD1	chr3R	8193539	8194990
CG4974	dally	chr3L	8820605	8884292		CG6901	CG6901	chr3R	12149137	12150850		CG31449	Hsp70Ba	chr3R	8291175	8293498
CG4463	Hsp23	chr3L	9374982	9375865		CG12800	Cyp6d4	chr3R	18524041	18526029		CG31359	Hsp70Bb	chr3R	8331515	8333861
CG32062	A2bp1	chr3L	10474512	10587112		CG5405	KrT95D	chr3R	19823260	19857549		CG10120	Men	chr3R	8538825	8548164
CG32091	CG32091	chr3L	11624492	11636002		CG33100	4EHP	chr3R	19888799	19934682		CG7187	Ssdp	chr3R	14018216	14025317
CG11051	Nplp2	chr3L	13349476	13350323		CG4625	Dhap-at	chr3R	21311340	21316658		CG5191	CG5191	chr3R	16386587	16398722
CG7002	Hml	chr3L	13839154	13853101		CG1646	CG1646	chr3R	24637824	24643076		CG17838	Syp	chr3R	16582451	16636448
CG9669	CG9669	chr3L	16837668	16838091		CG4262	elav	chrX	403268	417259		CG18402	InR	chr3R	17395970	17445043
CG9739	fz2	chr3L	19134075	19228473		CG42240	CG42240	chrX	6224875	6227061		CG18389	Eip93F	chr3R	17774836	17840261
CG8782	Oat	chr3L	19640380	19642951		CG10777	CG10777	chrX	7816191	7825415		CG7069	CG7069	chr3R	18198557	18201301
CG7433	CG7433	chr3L	19990814	19993786		CG18009	Trf2	chrX	8303305	8327044		CG5436	Hsp68	chr3R	19880802	19883032
CG5130	ZnT77C	chr3L	20477393	20488021		CG2028	CkIalpha	chrX	12547659	12551867		CG31136	Syx1A	chr3R	19927322	19931485
CG9390	AcCoAS	chr3L	21263822	21273343		CG4013	Smr	chrX	12578236	12636651		CG12290	CG12290	chr3R	22055970	22060422
CG40160	CG40160	chr3LHet	1562357	1575983		CG9281	CG9281	chrX	15599839	15604572		CG6058	Ald	chr3R	22079791	22087313
CG1106	Gel	chr3R	60939	66779		CG42252	mmd	chrX	15840969	15867192		CG5518	sda	chr3R	22741483	22771031
CG1131	alpha-Est10	chr3R	3312305	3319567		CG9819	CanA-14F	chrX	16454717	16481205		CG11897	CG11897	chr3R	24983844	24990688
CG1112	alpha-Est7	chr3R	3345285	3349475		CG5675	X11L	chrX	17493641	17500912		CG2216	Fer1HCH	chr3R	26211295	26213900
CG9379	by	chr3R	5353960	5358733		CG17159	CG17159	chrXHet	63778	71449		CG2865	CG2865	chrX	2172064	2187444
CG18547	CG18547	chr3R	7804296	7806112		CG11915	NA	NA	NA	NA		CG2621	sgg	chrX	2527985	2573586
CG12224	CG12224	chr3R	7806426	7808344		CG17800R	NA	NA	NA	NA		CG10804	CG10804	chrX	3370496	3376355
CG3359	mfas	chr3R	7810584	7819037		CG30494	NA	NA	NA	NA		CG10803	CG10803	chrX	3379683	3384948
CG12242	GstD5	chr3R	8201455	8202294		CG31149	NA	NA	NA	NA		CG13316	Mnt	chrX	3565834	3595705
CG7769	pic	chr3R	8877967	8882447		CG31531	NA	NA	NA	NA		CG4136	Vsx1	chrX	5488288	5506898
CG6045	AOX3	chr3R	11368470	11373458		CG31534	NA	NA	NA	NA		CG1677	CG1677	chrX	7175122	7299830
CG9734	glob1	chr3R	11722648	11730243		CG32688	NA	NA	NA	NA		CG2259	Gclc	chrX	7996214	8010180
CG8913	Irc	chr3R	12828597	12832930		CG6211	NA	NA	NA	NA		CG10701	Moe	chrX	8767045	8792365
CG7678	Vha100-4	chr3R	14212563	14215527		CG6934	NA	NA	NA	NA		CG12218	mei-P26	chrX	9057288	9083342
CG10877	CG10877	chr3R	16388208	16389789		CG9973	NA	NA	NA	NA		CG11138	CG11138	chrX	12463202	12477226
CG5630	hdly	chr3R	16740018	16754935		CR32489	NA	NA	NA	NA		CG32626	AMPdeam	chrX	13724774	13739899
CG3723	Dhc93AB	chr3R	16850302	16868221		CR40779	NA	NA	NA	NA		CG32594	be	chrX	14918469	14936093
CG17299	SNF4Agamma	chr3R	16966461	17039991		CR41590	CR41590	NA	NA	NA		CG10545	Gbeta13F	chrX	15754148	15760208
CG10824	cDIP	chr3R	16984960	16986814		CR42195	CR42195	NA	NA	NA		CG4429	Rbp2	chrX	16342698	16349005
CG17119	CG17119	chr3R	18880132	18884680								CG8034	CG8034	chrX	19175265	19192195
CG7005	Esp	chr3R	20667657	20676134								CG32512	CG32512	chrX	20933304	20938567
CG31098	CG31098	chr3R	21117092	21118699								CG11042	NA	NA	NA	NA
CG5896	grass	chr3R	22983670	22985503								CG14801	NA	NA	NA	NA
CG14523	CG14523	chr3R	24703746	24705844								CG17894	NA	NA	NA	NA
CG15547	CG15547	chr3R	26707514	26709225								CG18228	NA	NA	NA	NA
CG1544	CG1544	chr3R	27022638	27029444								CG18255	NA	NA	NA	NA
CR32868	RNaseP:RNA	chr3R	27043086	27043384								CG32663	NA	NA	NA	NA
CG11064	Rfabg	chr4	1081595	1097899								CG34339	NA	NA	NA	NA
CG33521	CG33521	chr4	1206394	1213611
CG2918	CG2918	chrX	2165041	2169101
CG5966	CG5966	chrX	5882824	5886673
CG4147	Hsc70-3	chrX	11695729	11701150
CG1633	Jafrac1	chrX	13223857	13226027
CG10990	Pdcd4	chrX	13639610	13649439
CG8893	Gapdh2	chrX	15762178	15763694
CG7322	CG7322	chrX	18749906	18751790
CG32234	NA	NA	NA	NA
CG33173	NA	NA	NA	NA
CG6448	NA	NA	NA	NA
CG9480	NA	NA	NA	NA
CR41594	NA	NA	NA	NA
