# Supplementary material for: Interplay of pericentromeric genome organization and chromatin landscape regulates the expression of Drosophila melanogaster heterochromatic genes
Source: Epigenetics Chromatin. 2020 Oct 7;13:41. doi: 10.1186/s13072-020-00358-4 (PMC7541242; doi:10.1186/s13072-020-00358-4)
Supplement: Supplementary file 6 — Additional file 6. Datasheet for list of differentially expressed genes in dMES-4 KD. [file 13072_2020_358_MOESM6_ESM.xlsx]

## Sheet: Sheet2
FDR< 0.05
Downregulated
chr2L	22308755	22368796	FBgn0039972	CG17018	CG17018	1.40892
chr2L	22425011	22429616	FBgn0064225	CG17489	RpL5	1.07485
chr2L	22430400	22441183	FBgn0040009	CG17490	CG17490	1.34451
chr2L	22874548	22885683	FBgn0000384	CG17678	cta	1.21564
chr2L	22817527	22835867	FBgn0002566	CG18028	lt	1.16045
chr2L	22165720	22169143	FBgn0032979	CG1832	Clamp	1.11815
chr2RHet	198176	252641	FBgn0003256	CG12559	rl	1.16123
chr2R	631853	645553	FBgn0039994	CG17082	conu	1.17652
chr2R	579177	616522	FBgn0026401	CG17704	Nipped-B	1.16083
chr2R	402893	403963	FBgn0040007	CG18001	RpL38	1.05733
chr2R	1032238	1042261	FBgn0033010	CG3136	Atf6	1.18252
chr2R	1065470	1138527	FBgn0053554	CG33554	Nipped-A	1.20938
chr2R	209800	358565	FBgn0260798	CG40129	Gprk1	1.28486
chr2RHet	1265405	1336048	FBgn0058263	CG40263	MFS17	2.11829
chr2RHet	476025	570568	FBgn0262123	CG41265	l(2)41Ab	2.41339
chr3L	22938757	22945348	FBgn0037207	CG11100	Mes2	1.09318
chr3L	22895012	22898570	FBgn0037205	CG11133	BoYb	1.33969
chr3L	23086290	23088571	FBgn0024733	CG17521	RpL10	1.12541
chr3L	23731060	23742158	FBgn0040056	CG17698	CG17698	1.48156
chr3L	23547693	23682740	FBgn0250816	CG40300	AGO3	1.68152
chr3R	22928	30294	FBgn0037215	CG12582	beta-Man	1.14218
chr3R	291143	304929	FBgn0051523	CG31523	CG31523	1.13936
chrX	21889016	21909965	FBgn0027279	CG14616	l(1)G0196	1.2849
chrX	21857639	21871982	FBgn0031187	CG14619	Usp2	1.27636
chrX	22274648	22277203	FBgn0263829	CG34334	CG34334	2.2812
chrX	22234235	22287377	FBgn0259677	CG42346	CG42346	2.46954
chrX	22226153	22257030	FBgn0000719	CG9559	fog	1.21317
